# Supplementary material for: The Shared Proteome of the Apomictic Fern Dryopteris affinis ssp. affinis and Its Sexual Relative Dryopteris oreades
Source: Int J Mol Sci. 2022 Nov 14;23(22):14027. doi: 10.3390/ijms232214027 (PMC9693225; doi:10.3390/ijms232214027)
Supplement: Supplementary file 1 [file ijms-23-14027-s001.zip]

Archive with 2 entries (2 files):
- ijms-1987885-Table S1. Shared proteins.xlsx
- ijms-1987885-Table S2. Only_String interaction's strength.pdf
