# Supplementary material for: The Shared Proteome of the Apomictic Fern Dryopteris affinis ssp. affinis and Its Sexual Relative Dryopteris oreades
Source: Int J Mol Sci. 2022 Nov 14;23(22):14027. doi: 10.3390/ijms232214027 (PMC9693225; doi:10.3390/ijms232214027)
Supplement: Supplementary file 1 [file ijms-23-14027-s001.zip › ijms-1987885-Table S1. Shared proteins.xlsx]

## Sheet: Hoja1
Scaffold						Heuristics for differental expression				Mapping to Selaginella						Mapping to Arabidopsis
List	FirstAccession_p1222	Idx	Identified Proteins	Accession Number	Molecular Weight	Quantifyable	log2Ratio_DACvsDOC	DEP	UpOrDown	MappedOrNot	SELML_ortho	RankingForFoldChange_DAC_vs_DOC	SELML_geneName	blastEvalue	Selaginella_uniprot	FirstAccession_p1222	Arabidopsis_uniprot	uniprotAccessions	GeneName	mappedAra-Evalue
Scaffold	96024-255_6_ORF2	762	Cluster of >sp|Q3A9R3|EFTU1_CARHZ_Elongation_factor_Tu_1_OS=Carboxydothermus_hydrogenoformans_(strain_Z-2901_/_DSM_6008)_GN=tuf1_PE=3_SV=1|||0 (96024-255_6_ORF2)	96024-255_6_ORF2 [8]	53 kDa	1	0.98			mapped	D8T8L9	300	D8T8L9_SELML	0	tr|D8T8L9|D8T8L9_SELML	96024-255_6_ORF2	sp|P17745|EFTU_ARATH	P17745	EFTU_ARATH	0
Scaffold	117441-229_6_ORF1	118	Cluster of >sp|Q9LQQ4|H2B1_ARATH_Histone_H2B.1_OS=Arabidopsis_thaliana_GN=At1g07790_PE=1_SV=3|||2e-68 (117441-229_6_ORF1)	117441-229_6_ORF1 [19]	18 kDa	1	0.98			mapped	D8SSH2	301	D8SSH2_SELML	9.44084e-64	tr|D8SSH2|D8SSH2_SELML	117441-229_6_ORF1	sp|Q9LQQ4|H2B1_ARATH	Q9LQQ4	H2B1_ARATH	6.32719e-65
Scaffold	125905-219_3_ORF2	1110	Cluster of >sp|Q03460|GLSN_MEDSA_Glutamate_synthase_[NADH],_amyloplastic_OS=Medicago_sativa_PE=1_SV=1|||0 (125905-219_3_ORF2)	125905-219_3_ORF2 [11]	181 kDa	1	0.96			mapped	D8SHF8	302	D8SHF8_SELML	0	tr|D8SHF8|D8SHF8_SELML	125905-219_3_ORF2	sp|Q9ZNZ7|GLTB1_ARATH	Q9ZNZ7	GLTB1_ARATH	0
Scaffold	146202-202_3_ORF2	909	Cluster of >sp|Q8X097|ACL1_NEUCR_Probable_ATP-citrate_synthase_subunit_1_OS=Neurospora_crassa_(strain_ATCC_24698_/_74-OR23-1A_/_CBS_708.71_/_DSM_1257_/_FGSC_987)_GN=B14D6.310_PE=3_SV=1|||0 (146202-202_3_ORF2)	146202-202_3_ORF2 [7]	66 kDa	1	0.95			notMapped		303				146202-202_3_ORF2	sp|P57742|PFD5_ARATH	P57742	PFD5_ARATH	2.559e-59
Scaffold	96338-255_4_ORF1	1047	Cluster of >sp|P31541|CLPAA_SOLLC_ATP-dependent_Clp_protease_ATP-binding_subunit_clpA_homolog_CD4A,_chloroplastic_OS=Solanum_lycopersicum_GN=CD4A_PE=3_SV=1|||0 (96338-255_4_ORF1)	96338-255_4_ORF1 [5]	104 kDa	1	0.94			mapped	D8R0V3	304	D8R0V3_SELML	0	tr|D8R0V3|D8R0V3_SELML	96338-255_4_ORF1	sp|Q9FI56|CLPC1_ARATH	Q9FI56	CLPC1_ARATH	0
Scaffold	1627-1498_1_ORF1	138	Cluster of >sp|Q85AI6|RR7_ADICA_30S_ribosomal_protein_S7,_chloroplastic_OS=Adiantum_capillus-veneris_GN=rps7-A_PE=2_SV=3|||1e-105 (1627-1498_1_ORF1)	1627-1498_1_ORF1 [2]	19 kDa	1	0.93			mapped	C7B2D9	305	C7B2D9_SELML	1.81159e-56	tr|C7B2D9|C7B2D9_SELML	1627-1498_1_ORF1	sp|P61841|RR7_ARATH	P61841	RR7_ARATH	3.23652e-77
Scaffold	74893-292_1_ORF2	866	Cluster of >sp|P28769|TCPA_ARATH_T-complex_protein_1_subunit_alpha_OS=Arabidopsis_thaliana_GN=CCT1_PE=2_SV=1|||0 (74893-292_1_ORF2)	74893-292_1_ORF2 [2]	63 kDa	1	0.92			mapped	D8R2L9	306	D8R2L9_SELML	0	tr|D8R2L9|D8R2L9_SELML	74893-292_1_ORF2	sp|P28769|TCPA_ARATH	P28769	TCPA_ARATH	0
Scaffold	53771-346_5_ORF2	952	Cluster of no_acceptable_match|||NA (53771-346_5_ORF2)	53771-346_5_ORF2 [52]	75 kDa	1	0.92			mapped	D8S4L9	307	D8S4L9_SELML	0	tr|D8S4L9|D8S4L9_SELML	53771-346_5_ORF2	sp|Q9LDZ0|HSP7J_ARATH	Q9LDZ0	HSP7J_ARATH	0
Scaffold	262435-91_2_ORF2	429	>sp|P28644|ROC1_SPIOL_28_kDa_ribonucleoprotein,_chloroplastic_OS=Spinacia_oleracea_PE=1_SV=1|||3e-32	262435-91_2_ORF2	34 kDa	1	0.92			mapped	D8QNN8	308	D8QNN8_SELML	2.7147e-28	tr|D8QNN8|D8QNN8_SELML	262435-91_2_ORF2	sp|Q04836|CP31A_ARATH	Q04836	CP31A_ARATH	4.82082e-28
Scaffold	76060-289_2_ORF2	742	Cluster of >sp|Q7X9A0|RCA1_LARTR_Ribulose_bisphosphate_carboxylase/oxygenase_activase_1,_chloroplastic_OS=Larrea_tridentata_GN=RCA1_PE=1_SV=1|||0 (76060-289_2_ORF2)	76060-289_2_ORF2 [22]	52 kDa	1	0.91			notMapped		309				76060-289_2_ORF2	tr|A0A1I9LNW6|A0A1I9LNW6_ARATH	A0A1I9LNW6	A0A1I9LNW6_ARATH	0
Scaffold	33052-440_3_ORF2	908	>sp|Q9SYP2|PFPA1_ARATH_Pyrophosphate--fructose_6-phosphate_1-phosphotransferase_subunit_alpha_1_OS=Arabidopsis_thaliana_GN=PFP-ALPHA1_PE=2_SV=1|||0	33052-440_3_ORF2	66 kDa	1	0.91			mapped	D8S5A3	310	D8S5A3_SELML	0	tr|D8S5A3|D8S5A3_SELML	33052-440_3_ORF2	sp|Q9C9K3|PFPA2_ARATH	Q9C9K3	PFPA2_ARATH	0
Scaffold	329910-53_1_ORF1	458	Cluster of >sp|Q949M3|FABG3_BRANA_3-oxoacyl-[acyl-carrier-protein]_reductase_3,_chloroplastic_OS=Brassica_napus_GN=bkr3_PE=2_SV=1|||1e-148 (329910-53_1_ORF1)	329910-53_1_ORF1 [4]	35 kDa	1	0.91			mapped	D8SMD0	311	D8SMD0_SELML	4.55777e-154	tr|D8SMD0|D8SMD0_SELML	329910-53_1_ORF1	sp|P33207|FABG_ARATH	P33207	FABG_ARATH	1.33051e-140
Scaffold	163051-176_2_ORF2	91	>sp|O49884|RL30_LUPLU_60S_ribosomal_protein_L30_OS=Lupinus_luteus_GN=RPL30_PE=3_SV=1|||2e-71	163051-176_2_ORF2	17 kDa	1	0.91			mapped	D8SRB8	312	D8SRB8_SELML	4.10423e-66	tr|D8SRB8|D8SRB8_SELML	163051-176_2_ORF2	sp|Q8VZ19|RL302_ARATH	Q8VZ19	RL302_ARATH	1.90546e-61
Scaffold	5816-941_6_ORF2	136	Cluster of >sp|P19951|RS142_MAIZE_40S_ribosomal_protein_S14_OS=Zea_mays_PE=3_SV=1|||9e-93 (5816-941_6_ORF2)	5816-941_6_ORF2 [2]	19 kDa	1	0.89			mapped	D8SVD4	313	D8SVD4_SELML	1.24981e-91	tr|D8SVD4|D8SVD4_SELML	5816-941_6_ORF2	sp|P42036|RS143_ARATH	P42036	RS143_ARATH	2.52529e-87
Scaffold	294436-71_4_ORF2	588	Cluster of >sp|P50301|METK1_ACTCH_S-adenosylmethionine_synthase_1_OS=Actinidia_chinensis_GN=SAM1_PE=2_SV=1|||0 (294436-71_4_ORF2)	294436-71_4_ORF2 [7]	43 kDa	1	0.89			mapped	D8R664	314	D8R664_SELML	0	tr|D8R664|D8R664_SELML	294436-71_4_ORF2	sp|Q9LUT2|METK4_ARATH	Q9LUT2	METK4_ARATH	0
Scaffold	177400-159_3_ORF2	1112	Cluster of >sp|Q0WNJ6|CLAH1_ARATH_Clathrin_heavy_chain_1_OS=Arabidopsis_thaliana_GN=CHC1_PE=1_SV=1|||0 (177400-159_3_ORF2)	177400-159_3_ORF2 [9]	193 kDa	1	0.89			mapped	D8SQW2	315	D8SQW2_SELML	0	tr|D8SQW2|D8SQW2_SELML	177400-159_3_ORF2	sp|Q0WLB5|CLAH2_ARATH	Q0WLB5	CLAH2_ARATH	0
Scaffold	90964-263_1_ORF2	716	Cluster of >sp|O04487|EF1G1_ARATH_Probable_elongation_factor_1-gamma_1_OS=Arabidopsis_thaliana_GN=At1g09640_PE=2_SV=1|||0 (90964-263_1_ORF2)	90964-263_1_ORF2 [4]	50 kDa	1	0.88			mapped	D8SMA1	316	D8SMA1_SELML	0	tr|D8SMA1|D8SMA1_SELML	90964-263_1_ORF2	sp|O04487|EF1G1_ARATH	O04487	EF1G1_ARATH	0
Scaffold	tr|C1EIY1|C1EIY1_MICSR	17	Ribosomal protein L37ae OS=Micromonas sp. (strain RCC299 / NOUM17) GN=RPL37AE PE=4 SV=1	tr|C1EIY1|C1EIY1_MICSR (+1)	10 kDa	1	0.87			mapped	D8QNL6	317	D8QNL6_SELML	2.6806e-50	tr|D8QNL6|D8QNL6_SELML	tr|C1EIY1|C1EIY1_MICSR	sp|Q8RXU5|R37A2_ARATH	Q8RXU5	R37A2_ARATH	7.99235e-49
Scaffold	2698-1257_3_ORF2	691	Cluster of >sp|Q8DKR7|DNAJ_THEEB_Chaperone_protein_DnaJ_OS=Thermosynechococcus_elongatus_(strain_BP-1)_GN=dnaJ_PE=3_SV=2|||7e-138 (2698-1257_3_ORF2)	2698-1257_3_ORF2 [11]	49 kDa	1	0.87			mapped	D8SYC7	318	D8SYC7_SELML	0	tr|D8SYC7|D8SYC7_SELML	2698-1257_3_ORF2	sp|Q9SJZ7|DNJA6_ARATH	Q9SJZ7	DNJA6_ARATH	0
Scaffold	74169-293_2_ORF2	850	Cluster of >sp|A5E950|ATPB1_BRASB_ATP_synthase_subunit_beta_1_OS=Bradyrhizobium_sp._(strain_BTAi1_/_ATCC_BAA-1182)_GN=atpD1_PE=3_SV=1|||0 (74169-293_2_ORF2)	74169-293_2_ORF2 [28]	61 kDa	1	0.85			mapped	D8QQX5	319	D8QQX5_SELML	0	tr|D8QQX5|D8QQX5_SELML	74169-293_2_ORF2	sp|Q9C5A9|ATPBO_ARATH	Q9C5A9	ATPBO_ARATH	0
Scaffold	57659-333_6_ORF2	422	>sp|Q9SKZ1|PUR_ARATH_Transcription_factor_Pur-alpha_1_OS=Arabidopsis_thaliana_GN=PURA1_PE=1_SV=2|||8e-94	57659-333_6_ORF2	33 kDa	1	0.85			mapped	D8TEJ1	320	D8TEJ1_SELML	1.98049e-94	tr|D8TEJ1|D8TEJ1_SELML	57659-333_6_ORF2	sp|Q9SKZ1|PUR_ARATH	Q9SKZ1	PUR_ARATH	1.36951e-90
Scaffold	3278-1178_2_ORF2	541	>sp|Q9C566|CYP40_ARATH_Peptidyl-prolyl_cis-trans_isomerase_CYP40_OS=Arabidopsis_thaliana_GN=CYP40_PE=2_SV=1|||0	3278-1178_2_ORF2	40 kDa	1	0.85			mapped	D8RG67	321	D8RG67_SELML	0	tr|D8RG67|D8RG67_SELML	3278-1178_2_ORF2	sp|Q9C566|CYP40_ARATH	Q9C566	CYP40_ARATH	0
Scaffold	399487-23_1_ORF1	664	>sp|O65396|GCST_ARATH_Aminomethyltransferase,_mitochondrial_OS=Arabidopsis_thaliana_GN=GDCST_PE=1_SV=1|||0	399487-23_1_ORF1 (+1)	47 kDa	1	0.84			mapped	D8T2P9	322	D8T2P9_SELML	0	tr|D8T2P9|D8T2P9_SELML	399487-23_1_ORF1	tr|A0A2H1ZEA9|A0A2H1ZEA9_ARATH	A0A2H1ZEA9	A0A2H1ZEA9_ARATH	0
Scaffold	sp|P35016|ENPL_CATRO	1023	Cluster of Endoplasmin homolog OS=Catharanthus roseus GN=HSP90 PE=2 SV=1 (sp|P35016|ENPL_CATRO)	sp|P35016|ENPL_CATRO [2]	93 kDa	1	0.81			mapped	D8RF85	323	D8RF85_SELML	0	tr|D8RF85|D8RF85_SELML	sp|P35016|ENPL_CATRO	sp|Q9STX5|ENPL_ARATH	Q9STX5	ENPL_ARATH	0
Scaffold	68824-304_5_ORF2	1052	>sp|Q9SE83|DRP2A_ARATH_Dynamin-2A_OS=Arabidopsis_thaliana_GN=DRP2A_PE=1_SV=2|||0	68824-304_5_ORF2	105 kDa	1	0.81			mapped	D8QSV0	324	D8QSV0_SELML	0	tr|D8QSV0|D8QSV0_SELML	68824-304_5_ORF2	sp|Q9LQ55|DRP2B_ARATH	Q9LQ55	DRP2B_ARATH	0
Scaffold	217043-123_6_ORF2	1070	Cluster of >sp|O80988|GCSP1_ARATH_Glycine_dehydrogenase_[decarboxylating]_1,_mitochondrial_OS=Arabidopsis_thaliana_GN=GDCSP_PE=1_SV=1|||0 (217043-123_6_ORF2)	217043-123_6_ORF2 [11]	114 kDa	1	0.81			notMapped		325				217043-123_6_ORF2	sp|Q93ZN2|ALKR4_ARATH	Q93ZN2	ALKR4_ARATH	2.30393e-169
Scaffold	194450-142_3_ORF1	757	Cluster of >sp|Q1XDM0|ODPA_PORYE_Pyruvate_dehydrogenase_E1_component_subunit_alpha_OS=Porphyra_yezoensis_GN=pdhA_PE=3_SV=1|||2e-166 (194450-142_3_ORF1)	194450-142_3_ORF1 [3]	53 kDa	1	0.81			mapped	D8RSD7	326	D8RSD7_SELML	0	tr|D8RSD7|D8RSD7_SELML	194450-142_3_ORF1	sp|O24457|ODPA3_ARATH	O24457	ODPA3_ARATH	0
Scaffold	192865-144_5_ORF1	186	>sp|Q9SH69|6PGD1_ARATH_6-phosphogluconate_dehydrogenase,_decarboxylating_1,_chloroplastic_OS=Arabidopsis_thaliana_GN=At1g64190_PE=2_SV=1|||2e-115	192865-144_5_ORF1 (+1)	22 kDa	1	0.81			mapped	D8RNJ9	327	D8RNJ9_SELML	5.90874e-117	tr|D8RNJ9|D8RNJ9_SELML	192865-144_5_ORF1	sp|Q9SH69|6PGD1_ARATH	Q9SH69	6PGD1_ARATH	1.3718e-112
Scaffold	145003-202_6_ORF2	836	>sp|Q10RI7|RH38_ORYSJ_DEAD-box_ATP-dependent_RNA_helicase_38_OS=Oryza_sativa_subsp._japonica_GN=Os03g0158200_PE=3_SV=1|||0	145003-202_6_ORF2 (+2)	59 kDa	1	0.81			mapped	D8T4B5	328	D8T4B5_SELML	0	tr|D8T4B5|D8T4B5_SELML	145003-202_6_ORF2	sp|Q93ZG7|RH38_ARATH	Q93ZG7	RH38_ARATH	3.51611e-177
Scaffold	14237-641_3_ORF2	913	>sp|Q38931|FKB62_ARATH_Peptidyl-prolyl_cis-trans_isomerase_FKBP62_OS=Arabidopsis_thaliana_GN=FKBP62_PE=1_SV=2|||0	14237-641_3_ORF2 (+1)	67 kDa	1	0.81			mapped	D8S1K0	329	D8S1K0_SELML	0	tr|D8S1K0|D8S1K0_SELML	14237-641_3_ORF2	sp|Q38931|FKB62_ARATH	Q38931	FKB62_ARATH	0
Scaffold	tr|E2IGZ6|E2IGZ6_PTEAA	777	Cluster of ATP synthase subunit alpha, chloroplastic OS=Pteridium aquilinum subsp. aquilinum GN=atpA PE=3 SV=1 (tr|E2IGZ6|E2IGZ6_PTEAA)	tr|E2IGZ6|E2IGZ6_PTEAA [22]	55 kDa	1	0.8			mapped	C7B2E9	330	C7B2E9_SELML	0	tr|C7B2E9|C7B2E9_SELML	tr|E2IGZ6|E2IGZ6_PTEAA	sp|P56757|ATPA_ARATH	P56757	ATPA_ARATH	0
Scaffold	72506-296_4_ORF1	816	>sp|Q94AR8|LEUC_ARATH_3-isopropylmalate_dehydratase_OS=Arabidopsis_thaliana_GN=IIL1_PE=2_SV=1|||0	72506-296_4_ORF1	58 kDa	1	0.78			mapped	D8SGC9	331	D8SGC9_SELML	0	tr|D8SGC9|D8SGC9_SELML	72506-296_4_ORF1	sp|Q94AR8|LEUC_ARATH	Q94AR8	LEUC_ARATH	0
Scaffold	24282-509_2_ORF1	142	Cluster of >sp|P50883|RL121_ARATH_60S_ribosomal_protein_L12-1_OS=Arabidopsis_thaliana_GN=RPL12A_PE=1_SV=2|||1e-108 (24282-509_2_ORF1)	24282-509_2_ORF1 [11]	19 kDa	1	0.78			mapped	D8QX04	332	D8QX04_SELML	3.1933e-101	tr|D8QX04|D8QX04_SELML	24282-509_2_ORF1	sp|P50883|RL121_ARATH	P50883	RL121_ARATH	2.54194e-105
Scaffold	126229-219_2_ORF1	226	>sp|Q9SZ54|GPX7_ARATH_Putative_glutathione_peroxidase_7,_chloroplastic_OS=Arabidopsis_thaliana_GN=GPX7_PE=2_SV=2|||8e-93	126229-219_2_ORF1	24 kDa	1	0.78			mapped	D8S7N0	333	D8S7N0_SELML	5.0752e-92	tr|D8S7N0|D8S7N0_SELML	126229-219_2_ORF1	sp|Q9SZ54|GPX7_ARATH	Q9SZ54	GPX7_ARATH	1.50663e-89
Scaffold	260531-93_3_ORF2	865	>sp|Q9Y2X3|NOP58_HUMAN_Nucleolar_protein_58_OS=Homo_sapiens_GN=NOP58_PE=1_SV=1|||0	260531-93_3_ORF2	63 kDa	1	0.77			mapped	D8RG17	334	D8RG17_SELML	0	tr|D8RG17|D8RG17_SELML	260531-93_3_ORF2	sp|O04658|NOP5A_ARATH	O04658	NOP5A_ARATH	0
Scaffold	tr|Q2HXL1|Q2HXL1_CONCI	40	Cluster of Histone 3 OS=Conocephalum conicum PE=4 SV=1 (tr|Q2HXL1|Q2HXL1_CONCI)	tr|Q2HXL1|Q2HXL1_CONCI [10]	13 kDa	1	0.75			mapped	D8QUA3	335	D8QUA3_SELML	1.23151e-66	tr|D8QUA3|D8QUA3_SELML	tr|Q2HXL1|Q2HXL1_CONCI	sp|P59226|H32_ARATH	P59226	H32_ARATH	3.28108e-66
Scaffold	83370-275_6_ORF2	475	Cluster of >sp|Q8DJB3|GRPE_THEEB_Protein_GrpE_OS=Thermosynechococcus_elongatus_(strain_BP-1)_GN=grpE_PE=3_SV=1|||5e-53 (83370-275_6_ORF2)	83370-275_6_ORF2 [3]	36 kDa	1	0.75			mapped	D8R3J7	336	D8R3J7_SELML	6.75686e-83	tr|D8R3J7|D8R3J7_SELML	83370-275_6_ORF2	tr|Q94K56|Q94K56_ARATH	Q94K56	Q94K56_ARATH	9.7573e-79
Scaffold	tr|C5YKV0|C5YKV0_SORBI	999	Putative uncharacterized protein Sb07g020190 OS=Sorghum bicolor GN=Sb07g020190 PE=3 SV=1	tr|C5YKV0|C5YKV0_SORBI	87 kDa	1	0.74			mapped	D8RDJ0	337	D8RDJ0_SELML	0	tr|D8RDJ0|D8RDJ0_SELML	tr|C5YKV0|C5YKV0_SORBI	sp|Q9LZF6|CD48E_ARATH	Q9LZF6	CD48E_ARATH	0
Scaffold	tr|B9SHG6|B9SHG6_RICCO	798	Cluster of Chaperonin containing t-complex protein 1, theta subunit, tcpq, putative OS=Ricinus communis GN=RCOM_1121730 PE=3 SV=1 (tr|B9SHG6|B9SHG6_RICCO)	tr|B9SHG6|B9SHG6_RICCO [4]	56 kDa	1	0.74			mapped	D8R0W3	338	D8R0W3_SELML	0	tr|D8R0W3|D8R0W3_SELML	tr|B9SHG6|B9SHG6_RICCO	sp|Q94K05|TCPQ_ARATH	Q94K05	TCPQ_ARATH	0
Scaffold	tr|A9U0A5|A9U0A5_PHYPA	992	Predicted protein OS=Physcomitrella patens subsp. patens GN=PHYPADRAFT_227136 PE=3 SV=1	tr|A9U0A5|A9U0A5_PHYPA	85 kDa	1	0.74			mapped	D8TCH7	339	D8TCH7_SELML	0	tr|D8TCH7|D8TCH7_SELML	tr|A9U0A5|A9U0A5_PHYPA	sp|O50008|METE1_ARATH	O50008	METE1_ARATH	0
Scaffold	tr|A9S8Q9|A9S8Q9_PHYPA	847	Cluster of Predicted protein OS=Physcomitrella patens subsp. patens GN=PHYPADRAFT_76060 PE=3 SV=1 (tr|A9S8Q9|A9S8Q9_PHYPA)	tr|A9S8Q9|A9S8Q9_PHYPA [3]	60 kDa	1	0.74			mapped	D8SQL1	340	D8SQL1_SELML	0	tr|D8SQL1|D8SQL1_SELML	tr|A9S8Q9|A9S8Q9_PHYPA	sp|Q84WV1|TCPG_ARATH	Q84WV1	TCPG_ARATH	0
Scaffold	91839-262_2_ORF2	380	>sp|O49292|PPD4_ARATH_PsbP_domain-containing_protein_4,_chloroplastic_OS=Arabidopsis_thaliana_GN=PPD4_PE=1_SV=2|||2e-100	91839-262_2_ORF2	32 kDa	1	0.74			mapped	D8SNQ2	341	D8SNQ2_SELML	9.60274e-89	tr|D8SNQ2|D8SNQ2_SELML	91839-262_2_ORF2	sp|O49292|PPD4_ARATH	O49292	PPD4_ARATH	3.0082e-97
Scaffold	8788-797_5_ORF2	51	Cluster of >sp|Q9FZH0|R35A2_ARATH_60S_ribosomal_protein_L35a-2_OS=Arabidopsis_thaliana_GN=RPL35AB_PE=3_SV=1|||1e-63 (8788-797_5_ORF2)	8788-797_5_ORF2 [2]	14 kDa	1	0.74			mapped	D8T294	342	D8T294_SELML	3.34976e-59	tr|D8T294|D8T294_SELML	8788-797_5_ORF2	sp|Q9FZH0|R35A2_ARATH	Q9FZH0	R35A2_ARATH	6.54322e-60
Scaffold	87113-269_4_ORF1	79	>sp|Q9M9W1|RL222_ARATH_60S_ribosomal_protein_L22-2_OS=Arabidopsis_thaliana_GN=RPL22B_PE=2_SV=1|||2e-57	87113-269_4_ORF1 (+1)	16 kDa	1	0.74			mapped	D8RB37	343	D8RB37_SELML	3.02881e-62	tr|D8RB37|D8RB37_SELML	87113-269_4_ORF1	sp|Q9M9W1|RL222_ARATH	Q9M9W1	RL222_ARATH	1.08964e-53
Scaffold	320704-57_4_ORF1	530	>sp|Q9THX6|TL29_SOLLC_Thylakoid_lumenal_29_kDa_protein,_chloroplastic_OS=Solanum_lycopersicum_GN=CLEB3J9_PE=3_SV=1|||3e-118	320704-57_4_ORF1 (+3)	39 kDa	1	0.74			mapped	D8SX61	344	D8SX61_SELML	3.16807e-121	tr|D8SX61|D8SX61_SELML	320704-57_4_ORF1	sp|P82281|TL29_ARATH	P82281	TL29_ARATH	2.02811e-114
Scaffold	272341-85_2_ORF2	1091	Cluster of >sp|Q94A40|COPA1_ARATH_Coatomer_subunit_alpha-1_OS=Arabidopsis_thaliana_GN=At1g62020_PE=1_SV=2|||0 (272341-85_2_ORF2)	272341-85_2_ORF2 [6]	137 kDa	1	0.74			mapped	D8SFK2	345	D8SFK2_SELML	0	tr|D8SFK2|D8SFK2_SELML	272341-85_2_ORF2	sp|Q94A40|COPA1_ARATH	Q94A40	COPA1_ARATH	0
Scaffold	256174-95_1_ORF1	169	>sp|Q8LBS4|GRS12_ARATH_Monothiol_glutaredoxin-S12,_chloroplastic_OS=Arabidopsis_thaliana_GN=GRXS12_PE=1_SV=2|||9e-44	256174-95_1_ORF1 (+1)	21 kDa	1	0.74			mapped	D8RBN6	346	D8RBN6_SELML	6.11454e-36	tr|D8RBN6|D8RBN6_SELML	256174-95_1_ORF1	sp|Q8LBS4|GRS12_ARATH	Q8LBS4	GRS12_ARATH	5.95372e-40
Scaffold	238348-108_2_ORF2	442	>sp|O49818|LGUL_CICAR_Lactoylglutathione_lyase_OS=Cicer_arietinum_PE=2_SV=1|||3e-113	238348-108_2_ORF2	34 kDa	1	0.74			mapped	D8STA0	347	D8STA0_SELML	5.58467e-104	tr|D8STA0|D8STA0_SELML	238348-108_2_ORF2	sp|Q8H0V3|LGUL_ARATH	Q8H0V3	LGUL_ARATH	1.16957e-102
Scaffold	21899-533_1_ORF2	122	>sp|P51419|RL273_ARATH_60S_ribosomal_protein_L27-3_OS=Arabidopsis_thaliana_GN=RPL27C_PE=2_SV=2|||2e-68	21899-533_1_ORF2 (+1)	18 kDa	1	0.74			mapped	D8QZM0	348	D8QZM0_SELML	9.75323e-80	tr|D8QZM0|D8QZM0_SELML	21899-533_1_ORF2	sp|P51419|RL273_ARATH	P51419	RL273_ARATH	7.19374e-65
Scaffold	195271-142_1_ORF2	341	>sp|Q8W487|YB95_ARATH_Uncharacterized_protein_At2g39795,_mitochondrial_OS=Arabidopsis_thaliana_GN=At2g39795_PE=1_SV=1|||3e-28	195271-142_1_ORF2 (+1)	30 kDa	1	0.74			mapped	D8SC56	349	D8SC56_SELML	1.09706e-30	tr|D8SC56|D8SC56_SELML	195271-142_1_ORF2	sp|Q8W487|YB95_ARATH	Q8W487	YB95_ARATH	7.09387e-24
Scaffold	172993-163_5_ORF1	406	>sp|Q9XJ36|CLPR2_ARATH_ATP-dependent_Clp_protease_proteolytic_subunit-related_protein_2,_chloroplastic_OS=Arabidopsis_thaliana_GN=CLPR2_PE=1_SV=1|||4e-129	172993-163_5_ORF1 (+1)	33 kDa	1	0.74			mapped	D8RMC3	350	D8RMC3_SELML	1.24258e-125	tr|D8RMC3|D8RMC3_SELML	172993-163_5_ORF1	sp|Q9XJ36|CLPR2_ARATH	Q9XJ36	CLPR2_ARATH	4.48836e-126
Scaffold	156554-185_2_ORF1	747	>sp|Q42524|4CL1_ARATH_4-coumarate--CoA_ligase_1_OS=Arabidopsis_thaliana_GN=4CL1_PE=1_SV=1|||0	156554-185_2_ORF1	52 kDa	1	0.74			mapped	D8SPQ0	351	D8SPQ0_SELML	0	tr|D8SPQ0|D8SPQ0_SELML	156554-185_2_ORF1	sp|Q9S777|4CL3_ARATH	Q9S777	4CL3_ARATH	0
Scaffold	102497-246_4_ORF2	274	Cluster of >sp|Q9HB71|CYBP_HUMAN_Calcyclin-binding_protein_OS=Homo_sapiens_GN=CACYBP_PE=1_SV=2|||2e-35 (102497-246_4_ORF2)	102497-246_4_ORF2 [2]	27 kDa	1	0.74			mapped	D8QSV8	352	D8QSV8_SELML	1.99049e-67	tr|D8QSV8|D8QSV8_SELML	102497-246_4_ORF2	tr|Q9C8R4|Q9C8R4_ARATH	Q9C8R4	Q9C8R4_ARATH	1.56197e-66
Scaffold	75664-290_4_ORF2	648	>sp|Q9SF40|RL4A_ARATH_60S_ribosomal_protein_L4-1_OS=Arabidopsis_thaliana_GN=RPL4A_PE=2_SV=1|||0	75664-290_4_ORF2 (+1)	46 kDa	1	0.72			mapped	D8R5D6	353	D8R5D6_SELML	0	tr|D8R5D6|D8R5D6_SELML	75664-290_4_ORF2	sp|Q9SF40|RL4A_ARATH	Q9SF40	RL4A_ARATH	0
Scaffold	279107-80_6_ORF4	282	>sp|O65282|CH10C_ARATH_20_kDa_chaperonin,_chloroplastic_OS=Arabidopsis_thaliana_GN=CPN21_PE=1_SV=2|||4e-101	279107-80_6_ORF4 (+1)	27 kDa	1	0.72			mapped	D8RH41	354	D8RH41_SELML	7.81468e-99	tr|D8RH41|D8RH41_SELML	279107-80_6_ORF4	sp|O65282|CH20_ARATH	O65282	CH20_ARATH	5.91355e-98
Scaffold	212164-127_1_ORF2	479	Cluster of >sp|O80448|PDX11_ARATH_Pyridoxal_biosynthesis_protein_PDX1.1_OS=Arabidopsis_thaliana_GN=PDX11_PE=1_SV=1|||0 (212164-127_1_ORF2)	212164-127_1_ORF2 [3]	36 kDa	1	0.72			mapped	D8RE11	355	D8RE11_SELML	0	tr|D8RE11|D8RE11_SELML	212164-127_1_ORF2	sp|Q8L940|PDX13_ARATH	Q8L940	PDX13_ARATH	0
Scaffold	224049-118_1_ORF2	990	Cluster of >sp|O94039|TKT1_CANAX_Transketolase_1_OS=Candida_albicans_GN=TKT1_PE=3_SV=1|||0 (224049-118_1_ORF2)	224049-118_1_ORF2 [9]	85 kDa	1	0.71			mapped	D8T6I4	356	D8T6I4_SELML	0	tr|D8T6I4|D8T6I4_SELML	224049-118_1_ORF2	sp|Q8RWV0|TKTC1_ARATH	Q8RWV0	TKTC1_ARATH	0
Scaffold	73912-293_6_ORF2	316	Cluster of >sp|P29766|RL8_SOLLC_60S_ribosomal_protein_L8_OS=Solanum_lycopersicum_GN=RPL8_PE=2_SV=1|||6e-173 (73912-293_6_ORF2)	73912-293_6_ORF2 [8]	29 kDa	1	0.7			mapped	D8RF89	357	D8RF89_SELML	2.56282e-173	tr|D8RF89|D8RF89_SELML	73912-293_6_ORF2	sp|Q42064|RL83_ARATH	Q42064	RL83_ARATH	2.24255e-167
Scaffold	186339-150_1_ORF2	600	Cluster of >sp|P46283|S17P_ARATH_Sedoheptulose-1,7-bisphosphatase,_chloroplastic_OS=Arabidopsis_thaliana_GN=At3g55800_PE=1_SV=1|||0 (186339-150_1_ORF2)	186339-150_1_ORF2 [7]	43 kDa	1	0.7			mapped	D8RQS9	358	D8RQS9_SELML	0	tr|D8RQS9|D8RQS9_SELML	186339-150_1_ORF2	sp|P46283|S17P_ARATH	P46283	S17P_ARATH	0
Scaffold	38153-411_5_ORF2	545	Cluster of no_acceptable_match|||NA (38153-411_5_ORF2)	38153-411_5_ORF2 [4]	40 kDa	1	0.69			mapped	D8S8H8	359	D8S8H8_SELML	0	tr|D8S8H8|D8S8H8_SELML	38153-411_5_ORF2	sp|Q38799|ODPB1_ARATH	Q38799	ODPB1_ARATH	0
Scaffold	350882-43_3_ORF2	240	Cluster of >sp|Q54Z26|GLYC1_DICDI_Serine_hydroxymethyltransferase_1_OS=Dictyostelium_discoideum_GN=shmt1_PE=1_SV=1|||1e-89 (350882-43_3_ORF2)	350882-43_3_ORF2 [9]	25 kDa	1	0.69			mapped	D8QYX4	360	D8QYX4_SELML	4.68721e-124	tr|D8QYX4|D8QYX4_SELML	350882-43_3_ORF2	sp|O23254|GLYC4_ARATH	O23254	GLYC4_ARATH	7.88448e-125
Scaffold	26987-486_4_ORF2	150	Cluster of >sp|O22644|RL23A_FRIAG_60S_ribosomal_protein_L23A_OS=Fritillaria_agrestis_GN=RPL23A_PE=2_SV=1|||7e-73 (26987-486_4_ORF2)	26987-486_4_ORF2 [8]	20 kDa	1	0.69			mapped	D8SKB2	361	D8SKB2_SELML	1.0967e-69	tr|D8SKB2|D8SKB2_SELML	26987-486_4_ORF2	sp|Q9M3C3|R23A2_ARATH	Q9M3C3	R23A2_ARATH	3.9823e-60
Scaffold	160540-179_4_ORF1	821	Cluster of >sp|Q9SNX8|GAPN_APIGR_NADP-dependent_glyceraldehyde-3-phosphate_dehydrogenase_OS=Apium_graveolens_PE=1_SV=1|||0 (160540-179_4_ORF1)	160540-179_4_ORF1 [12]	58 kDa	1	0.69			mapped	D8QWI7	362	D8QWI7_SELML	0	tr|D8QWI7|D8QWI7_SELML	160540-179_4_ORF1	tr|A0A2H1ZE23|A0A2H1ZE23_ARATH	A0A2H1ZE23	A0A2H1ZE23_ARATH	0
Scaffold	336768-49_5_ORF1	703	>sp|P37707|B2_DAUCA_B2_protein_OS=Daucus_carota_PE=2_SV=1|||3e-27	336768-49_5_ORF1	50 kDa	1	0.68			mapped	D8QXX9	363	D8QXX9_SELML	1.43596e-25	tr|D8QXX9|D8QXX9_SELML	336768-49_5_ORF1	tr|F4IUS3|F4IUS3_ARATH	F4IUS3	F4IUS3_ARATH	7.28757e-38
Scaffold	180659-155_3_ORF2	813	>sp|Q3MBJ4|GLGC_ANAVT_Glucose-1-phosphate_adenylyltransferase_OS=Anabaena_variabilis_(strain_ATCC_29413_/_PCC_7937)_GN=glgC_PE=3_SV=1|||0	180659-155_3_ORF2 (+3)	58 kDa	1	0.68			notMapped		364				180659-155_3_ORF2	sp|Q8H124|Y2446_ARATH	Q8H124	Y2446_ARATH	3.7611e-40
Scaffold	171647-165_1_ORF1	957	>sp|Q9LD90|CBF5_ARATH_H/ACA_ribonucleoprotein_complex_subunit_4_OS=Arabidopsis_thaliana_GN=CBF5_PE=1_SV=1|||0	171647-165_1_ORF1	75 kDa	1	0.68			mapped	D8RW99	365	D8RW99_SELML	0	tr|D8RW99|D8RW99_SELML	171647-165_1_ORF1	tr|Q0WVR7|Q0WVR7_ARATH	Q0WVR7	Q0WVR7_ARATH	1.21293e-23
Scaffold	135393-211_5_ORF1	187	Cluster of >sp|Q94A97|UBC35_ARATH_Ubiquitin-conjugating_enzyme_E2_35_OS=Arabidopsis_thaliana_GN=UBC35_PE=1_SV=1|||1e-110 (135393-211_5_ORF1)	135393-211_5_ORF1 [2]	22 kDa	1	0.68			mapped	D8SFR9	366	D8SFR9_SELML	2.21153e-95	tr|D8SFR9|D8SFR9_SELML	135393-211_5_ORF1	sp|Q94A97|UBC35_ARATH	Q94A97	UBC35_ARATH	2.33379e-107
Scaffold	211892-127_2_ORF2	1012	Cluster of >sp|P54609|CD48A_ARATH_Cell_division_control_protein_48_homolog_A_OS=Arabidopsis_thaliana_GN=CDC48A_PE=1_SV=1|||0 (211892-127_2_ORF2)	211892-127_2_ORF2 [7]	91 kDa	1	0.67			mapped	D8RDJ0	367	D8RDJ0_SELML	0	tr|D8RDJ0|D8RDJ0_SELML	211892-127_2_ORF2	sp|Q9LZF6|CD48E_ARATH	Q9LZF6	CD48E_ARATH	0
Scaffold	1610-1504_2_ORF1	924	Cluster of >sp|Q95M18|ENPL_BOVIN_Endoplasmin_OS=Bos_taurus_GN=HSP90B1_PE=2_SV=1|||0 (1610-1504_2_ORF1)	1610-1504_2_ORF1 [14]	69 kDa	1	0.66			mapped	D8SDB6	368	D8SDB6_SELML	0	tr|D8SDB6|D8SDB6_SELML	1610-1504_2_ORF1	sp|O03986|HS904_ARATH	O03986	HS904_ARATH	0
Scaffold	82340-277_1_ORF2	417	>sp|Q9AR14|PIP15_MAIZE_Aquaporin_PIP1-5_OS=Zea_mays_GN=PIP1-5_PE=2_SV=1|||1e-173	82340-277_1_ORF2 (+1)	33 kDa	1	0.65			mapped	D8S9G4	369	D8S9G4_SELML	5.88983e-159	tr|D8S9G4|D8S9G4_SELML	82340-277_1_ORF2	sp|Q39196|PIP14_ARATH	Q39196	PIP14_ARATH	3.75438e-170
Scaffold	151836-193_1_ORF2	580	Cluster of >sp|P31167|ADT1_ARATH_ADP,ATP_carrier_protein_1,_mitochondrial_OS=Arabidopsis_thaliana_GN=AAC1_PE=1_SV=2|||0 (151836-193_1_ORF2)	151836-193_1_ORF2 [6]	42 kDa	1	0.63			mapped	D8R367	370	D8R367_SELML	2.26976e-180	tr|D8R367|D8R367_SELML	151836-193_1_ORF2	sp|P40941|ADT2_ARATH	P40941	ADT2_ARATH	0
Scaffold	297118-70_2_ORF2	673	Cluster of >sp|Q56YA5|SGAT_ARATH_Serine--glyoxylate_aminotransferase_OS=Arabidopsis_thaliana_GN=AGT1_PE=1_SV=2|||0 (297118-70_2_ORF2)	297118-70_2_ORF2 [7]	48 kDa	1	0.62			mapped	D8T4K3	371	D8T4K3_SELML	0	tr|D8T4K3|D8T4K3_SELML	297118-70_2_ORF2	sp|Q56YA5|SGAT_ARATH	Q56YA5	SGAT_ARATH	0
Scaffold	27503-481_2_ORF2	42	Cluster of >sp|O80929|RL361_ARATH_60S_ribosomal_protein_L36-1_OS=Arabidopsis_thaliana_GN=RPL36A_PE=2_SV=1|||1e-55 (27503-481_2_ORF2)	27503-481_2_ORF2 [3]	13 kDa	1	0.61			mapped	D8R598	372	D8R598_SELML	7.48341e-51	tr|D8R598|D8R598_SELML	27503-481_2_ORF2	sp|O80929|RL361_ARATH	O80929	RL361_ARATH	8.82356e-52
Scaffold	tr|Q6L3T9|Q6L3T9_SOLDE	559	No apical meristem, identical OS=Solanum demissum GN=SDM1_34t00003 PE=4 SV=2	tr|Q6L3T9|Q6L3T9_SOLDE (+1)	41 kDa	1	0.58			notMapped		373				tr|Q6L3T9|Q6L3T9_SOLDE	tr|A0A1P8BGQ7|A0A1P8BGQ7_ARATH	A0A1P8BGQ7	A0A1P8BGQ7_ARATH	2.57086e-176
Scaffold	tr|Q538Q7|Q538Q7_ANEME	172	Cluster of Ribosomal protein small subunit 4 (Fragment) OS=Anemia mexicana GN=rps4 PE=4 SV=1 (tr|Q538Q7|Q538Q7_ANEME)	tr|Q538Q7|Q538Q7_ANEME [10]	21 kDa	1	0.58			mapped	C7B2I9	374	C7B2I9_SELML	6.06817e-43	tr|C7B2I9|C7B2I9_SELML	tr|Q538Q7|Q538Q7_ANEME	sp|P56799|RR4_ARATH	P56799	RR4_ARATH	7.62806e-70
Scaffold	tr|D7MQA6|D7MQA6_ARALL	557	Cluster of Putative uncharacterized protein OS=Arabidopsis lyrata subsp. lyrata GN=ARALYDRAFT_918103 PE=4 SV=1 (tr|D7MQA6|D7MQA6_ARALL)	tr|D7MQA6|D7MQA6_ARALL [2]	41 kDa		0.58			mapped	D8R1R9	375	D8R1R9_SELML	0	tr|D8R1R9|D8R1R9_SELML	tr|D7MQA6|D7MQA6_ARALL	sp|Q9LUE6|RGP4_ARATH	Q9LUE6	RGP4_ARATH	0
Scaffold	tr|C6SZ18|C6SZ18_SOYBN	4	Cluster of Putative uncharacterized protein OS=Glycine max PE=4 SV=1 (tr|C6SZ18|C6SZ18_SOYBN)	tr|C6SZ18|C6SZ18_SOYBN [4]	8 kDa		0.58			mapped	D8RCD2	376	D8RCD2_SELML	5.20157e-35	tr|D8RCD2|D8RCD2_SELML	tr|C6SZ18|C6SZ18_SOYBN	sp|Q9SR73|RS281_ARATH	Q9SR73	RS281_ARATH	5.02737e-35
Scaffold	tr|C1E6C0|C1E6C0_MICSR	1119	Predicted protein OS=Micromonas sp. (strain RCC299 / NOUM17) GN=MICPUN_58612 PE=4 SV=1	tr|C1E6C0|C1E6C0_MICSR	251 kDa		0.58			notMapped		377				tr|C1E6C0|C1E6C0_MICSR	sp|Q944P7|AMPL2_ARATH	Q944P7	AMPL2_ARATH	7.51998e-148
Scaffold	tr|A9RDI1|A9RDI1_PHYPA	492	Cluster of Predicted protein (Fragment) OS=Physcomitrella patens subsp. patens GN=PHYPADRAFT_111900 PE=4 SV=1 (tr|A9RDI1|A9RDI1_PHYPA)	tr|A9RDI1|A9RDI1_PHYPA [4]	37 kDa	1	0.58			mapped	D8RPL1	378	D8RPL1_SELML	9.99806e-147	tr|D8RPL1|D8RPL1_SELML	tr|A9RDI1|A9RDI1_PHYPA	sp|Q944I4|GLYK_ARATH	Q944I4	GLYK_ARATH	2.82412e-153
Scaffold	tr|A5C709|A5C709_VITVI	1096	Putative uncharacterized protein OS=Vitis vinifera GN=VITISV_002864 PE=4 SV=1	tr|A5C709|A5C709_VITVI	146 kDa		0.58			notMapped		379				tr|A5C709|A5C709_VITVI	sp|P0C2F6|RNHX1_ARATH	P0C2F6	RNHX1_ARATH	1.16521e-24
Scaffold	sp|Q0DJA3|DRB3_ORYSJ	671	Double-stranded RNA-binding protein 3 OS=Oryza sativa subsp. japonica GN=DRB3 PE=2 SV=1	sp|Q0DJA3|DRB3_ORYSJ (+6)	48 kDa		0.58			notMapped		380				sp|Q0DJA3|DRB3_ORYSJ	sp|Q8VZI8|FTSHA_ARATH	Q8VZI8	FTSHA_ARATH	0
Scaffold	rr|REV_A4QJZ0|REV_YCF1_OLIPU	1115	Putative membrane protein ycf1 OS=Olimarabidopsis pumila GN=ycf1-A PE=3 SV=1	rr|REV_A4QJZ0|REV_YCF1_OLIPU (+3)	215 kDa		0.58			notMapped		381				rr|REV_A4QJZ0|REV_YCF1_OLIPU	tr|Q9SKZ0|Q9SKZ0_ARATH	Q9SKZ0	Q9SKZ0_ARATH	4.18317e-48
Scaffold	88715-266_1_ORF2	975	>sp|O82802|SIR1_TOBAC_Sulfite_reductase_1_[ferredoxin],_chloroplastic_OS=Nicotiana_tabacum_GN=SIR1_PE=1_SV=1|||0	88715-266_1_ORF2	80 kDa		0.58			notMapped		382				88715-266_1_ORF2	tr|F4ISP4|F4ISP4_ARATH	F4ISP4	F4ISP4_ARATH	1.00351e-175
Scaffold	84136-274_5_ORF2	592	>sp|Q67W29|DAPB1_ORYSJ_Probable_4-hydroxy-tetrahydrodipicolinate_reductase_1,_chloroplastic_OS=Oryza_sativa_subsp._japonica_GN=DAPB1_PE=2_SV=1|||1e-132	84136-274_5_ORF2 (+1)	43 kDa		0.58			mapped	D8R6G2	383	D8R6G2_SELML	1.46138e-140	tr|D8R6G2|D8R6G2_SELML	84136-274_5_ORF2	sp|Q8LB01|DAPB2_ARATH	Q8LB01	DAPB2_ARATH	2.96445e-128
Scaffold	78986-284_3_ORF2	247	>sp|P13240|DR206_PEA_Disease_resistance_response_protein_206_OS=Pisum_sativum_GN=PI206_PE=2_SV=2|||3e-13	78986-284_3_ORF2	25 kDa		0.58			mapped	D8RKP6	384	D8RKP6_SELML	1.56826e-12	tr|D8RKP6|D8RKP6_SELML	78986-284_3_ORF2	sp|Q9C523|DIR19_ARATH	Q9C523	DIR19_ARATH	1.5358e-12
Scaffold	7220-857_1_ORF1	436	>sp|Q92BZ4|FOLD_LISIN_Bifunctional_protein_FolD_OS=Listeria_innocua_serovar_6a_(strain_CLIP_11262)_GN=folD_PE=3_SV=1|||1e-107	7220-857_1_ORF1 (+1)	34 kDa		0.58			mapped	D8RXF8	385	D8RXF8_SELML	4.09729e-155	tr|D8RXF8|D8RXF8_SELML	7220-857_1_ORF1	sp|Q9LHH7|FOLD2_ARATH	Q9LHH7	FOLD2_ARATH	2.45266e-155
Scaffold	42648-390_5_ORF1	608	>sp|Q43472|GRP_HORVU_Glycine-rich_RNA-binding_protein_blt801_OS=Hordeum_vulgare_GN=blt801_PE=1_SV=1|||6e-31	42648-390_5_ORF1 (+1)	44 kDa	1	0.58			mapped	D8TAY9	386	D8TAY9_SELML	1.72004e-23	tr|D8TAY9|D8TAY9_SELML	42648-390_5_ORF1	sp|Q04836|CP31A_ARATH	Q04836	CP31A_ARATH	3.36668e-25
Scaffold	420870-13_3_ORF1	287	>sp|Q5VT25|MRCKA_HUMAN_Serine/threonine-protein_kinase_MRCK_alpha_OS=Homo_sapiens_GN=CDC42BPA_PE=1_SV=1|||2e-09	420870-13_3_ORF1	27 kDa	1	0.58			mapped	D8RTF3	387	D8RTF3_SELML	8.23471e-26	tr|D8RTF3|D8RTF3_SELML	420870-13_3_ORF1	sp|Q84TD8|FLXL2_ARATH	Q84TD8	FLXL2_ARATH	8.48634e-58
Scaffold	402768-23_4_ORF2	897	>sp|P36444|MAOC_FLAPR_NADP-dependent_malic_enzyme,_chloroplastic_OS=Flaveria_pringlei_GN=MODA_PE=2_SV=1|||0	402768-23_4_ORF2	66 kDa	1	0.58			mapped	D8QX72	388	D8QX72_SELML	0	tr|D8QX72|D8QX72_SELML	402768-23_4_ORF2	sp|Q9XGZ0|MAOP3_ARATH	Q9XGZ0	MAOP3_ARATH	0
Scaffold	39064-407_4_ORF2	1024	Cluster of >sp|Q0IIM3|HS105_BOVIN_Heat_shock_protein_105_kDa_OS=Bos_taurus_GN=HSPH1_PE=2_SV=1|||0 (39064-407_4_ORF2)	39064-407_4_ORF2 [3]	94 kDa	1	0.58			mapped	D8ST01	389	D8ST01_SELML	0	tr|D8ST01|D8ST01_SELML	39064-407_4_ORF2	sp|Q9S7C0|HSP7O_ARATH	Q9S7C0	HSP7O_ARATH	0
Scaffold	383781-29_2_ORF1	1013	>sp|P48369|GYRA_AERSA_DNA_gyrase_subunit_A_OS=Aeromonas_salmonicida_GN=gyrA_PE=3_SV=1|||0	383781-29_2_ORF1 (+1)	92 kDa		0.58			notMapped		390				383781-29_2_ORF1	sp|Q84W89|RH37_ARATH	Q84W89	RH37_ARATH	0
Scaffold	342970-47_2_ORF1	220	Cluster of >sp|C4XGC2|WRBA_DESMR_Flavoprotein_WrbA_OS=Desulfovibrio_magneticus_(strain_ATCC_700980_/_DSM_13731_/_RS-1)_GN=wrbA_PE=3_SV=1|||6e-66 (342970-47_2_ORF1)	342970-47_2_ORF1 [2]	24 kDa	1	0.58			mapped	D8RPY6	391	D8RPY6_SELML	8.7525e-124	tr|D8RPY6|D8RPY6_SELML	342970-47_2_ORF1	sp|Q6NQE2|FQRL1_ARATH	Q6NQE2	FQRL1_ARATH	8.3446e-126
Scaffold	316470-59_3_ORF1	217	>sp|Q9LK61|RR10_ARATH_30S_ribosomal_protein_S10,_chloroplastic_OS=Arabidopsis_thaliana_GN=RPS10_PE=1_SV=1|||5e-58	316470-59_3_ORF1	24 kDa	1	0.58			mapped	D8SJW8	392	D8SJW8_SELML	1.51693e-51	tr|D8SJW8|D8SJW8_SELML	316470-59_3_ORF1	sp|Q9LK61|RR10_ARATH	Q9LK61	RR10_ARATH	1.93382e-54
Scaffold	306493-65_5_ORF1	920	Cluster of >sp|Q9LPR4|LEU11_ARATH_2-isopropylmalate_synthase_1,_chloroplastic_OS=Arabidopsis_thaliana_GN=IPMS1_PE=1_SV=2|||0 (306493-65_5_ORF1)	306493-65_5_ORF1 [2]	68 kDa		0.58			mapped	D8S9Y1	393	D8S9Y1_SELML	0	tr|D8S9Y1|D8S9Y1_SELML	306493-65_5_ORF1	sp|Q9C550|LEU12_ARATH	Q9C550	LEU12_ARATH	0
Scaffold	293356-72_1_ORF1	264	no_acceptable_match|||NA	293356-72_1_ORF1 (+1)	26 kDa		0.58			mapped	D8RKA5	394	D8RKA5_SELML	2.86298e-26	tr|D8RKA5|D8RKA5_SELML	293356-72_1_ORF1	sp|Q9LR72|PPR7_ARATH	Q9LR72	PPR7_ARATH	0.397051
Scaffold	245708-102_5_ORF2	1117	Cluster of >sp|Q03460|GLSN_MEDSA_Glutamate_synthase_[NADH],_amyloplastic_OS=Medicago_sativa_PE=1_SV=1|||0 (245708-102_5_ORF2)	245708-102_5_ORF2 [7]	242 kDa	1	0.58			mapped	D8STB8	395	D8STB8_SELML	0	tr|D8STB8|D8STB8_SELML	245708-102_5_ORF2	sp|Q9LV03|GLUT1_ARATH	Q9LV03	GLUT1_ARATH	0
Scaffold	231314-112_2_ORF2	643	Cluster of >sp|Q93Z70|ARGC_ARATH_Probable_N-acetyl-gamma-glutamyl-phosphate_reductase,_chloroplastic_OS=Arabidopsis_thaliana_GN=At2g19940_PE=1_SV=2|||0 (231314-112_2_ORF2)	231314-112_2_ORF2 [3]	46 kDa		0.58			mapped	D8SDJ9	396	D8SDJ9_SELML	0	tr|D8SDJ9|D8SDJ9_SELML	231314-112_2_ORF2	sp|Q93Z70|ARGC_ARATH	Q93Z70	ARGC_ARATH	0
Scaffold	2311-1327_2_ORF5	835	Cluster of >sp|B0BZL2|ATPA1_ACAM1_ATP_synthase_subunit_alpha_1_OS=Acaryochloris_marina_(strain_MBIC_11017)_GN=atpA1_PE=3_SV=1|||0 (2311-1327_2_ORF5)	2311-1327_2_ORF5 [23]	59 kDa	1	0.58			mapped	C7B2E9	397	C7B2E9_SELML	0	tr|C7B2E9|C7B2E9_SELML	2311-1327_2_ORF5	tr|A0A2P2CLF9|A0A2P2CLF9_ARATH	A0A2P2CLF9	A0A2P2CLF9_ARATH	0
Scaffold	21749-535_6_ORF2	135	>sp|P20143|PSAH_HORVU_Photosystem_I_reaction_center_subunit_VI,_chloroplastic_OS=Hordeum_vulgare_GN=PSAH_PE=1_SV=1|||8e-59	21749-535_6_ORF2	19 kDa		0.58			mapped	D8QU91	398	D8QU91_SELML	6.00071e-41	tr|D8QU91|D8QU91_SELML	21749-535_6_ORF2	sp|Q9SUI6|PSAH2_ARATH	Q9SUI6	PSAH2_ARATH	3.69603e-52
Scaffold	186732-150_2_ORF2	984	>sp|O82261|DEGP2_ARATH_Protease_Do-like_2,_chloroplastic_OS=Arabidopsis_thaliana_GN=DEGP2_PE=1_SV=2|||0	186732-150_2_ORF2 (+1)	83 kDa		0.58			mapped	D8RDJ7	399	D8RDJ7_SELML	0	tr|D8RDJ7|D8RDJ7_SELML	186732-150_2_ORF2	sp|Q9FL12|DEGP9_ARATH	Q9FL12	DEGP9_ARATH	0
Scaffold	17524-591_2_ORF2	550	>sp|P56286|IF2A_SCHPO_Eukaryotic_translation_initiation_factor_2_subunit_alpha_OS=Schizosaccharomyces_pombe_(strain_972_/_ATCC_24843)_GN=tif211_PE=1_SV=1|||9e-120	17524-591_2_ORF2	41 kDa		0.58			mapped	D8TDD1	400	D8TDD1_SELML	0	tr|D8TDD1|D8TDD1_SELML	17524-591_2_ORF2	sp|Q9SIZ2|IF2AH_ARATH	Q9SIZ2	IF2AH_ARATH	3.68985e-180
Scaffold	171437-165_2_ORF2	660	Cluster of >sp|P28011|AAT1_MEDSA_Aspartate_aminotransferase_1_OS=Medicago_sativa_GN=AAT-1_PE=2_SV=2|||0 (171437-165_2_ORF2)	171437-165_2_ORF2 [6]	47 kDa	1	0.58			mapped	D8T2G8	401	D8T2G8_SELML	0	tr|D8T2G8|D8T2G8_SELML	171437-165_2_ORF2	sp|P46644|AAT3_ARATH	P46644	AAT3_ARATH	0
Scaffold	167580-170_3_ORF1	538	no_acceptable_match|||NA	167580-170_3_ORF1	40 kDa		0.58			mapped	D8R5J0	402	D8R5J0_SELML	1.09558e-93	tr|D8R5J0|D8R5J0_SELML	167580-170_3_ORF1	sp|Q9LV09|BOB1_ARATH	Q9LV09	BOB1_ARATH	4.20007e-87
Scaffold	154825-188_3_ORF2	350	>sp|P42056|VDAC2_SOLTU_Mitochondrial_outer_membrane_protein_porin_of_36_kDa_OS=Solanum_tuberosum_PE=1_SV=2|||3e-121	154825-188_3_ORF2	30 kDa		0.58			mapped	D8RZR8	403	D8RZR8_SELML	2.71854e-122	tr|D8RZR8|D8RZR8_SELML	154825-188_3_ORF2	sp|Q9SMX3|VDAC3_ARATH	Q9SMX3	VDAC3_ARATH	1.233e-104
Scaffold	153785-190_5_ORF1	807	Cluster of >sp|Q96528|CATA1_ARATH_Catalase-1_OS=Arabidopsis_thaliana_GN=CAT1_PE=1_SV=3|||0 (153785-190_5_ORF1)	153785-190_5_ORF1 [19]	57 kDa	1	0.58			mapped	D8SAX7	404	D8SAX7_SELML	0	tr|D8SAX7|D8SAX7_SELML	153785-190_5_ORF1	sp|P25819|CATA2_ARATH	P25819	CATA2_ARATH	0
Scaffold	150412-196_1_ORF1	666	>sp|Q01908|ATPG1_ARATH_ATP_synthase_gamma_chain_1,_chloroplastic_OS=Arabidopsis_thaliana_GN=ATPC1_PE=1_SV=1|||0	150412-196_1_ORF1	47 kDa	1	0.58			mapped	D8QQG6	405	D8QQG6_SELML	0	tr|D8QQG6|D8QQG6_SELML	150412-196_1_ORF1	sp|Q01908|ATPG1_ARATH	Q01908	ATPG1_ARATH	0
Scaffold	13206-666_5_ORF2	572	>sp|Q8NBZ7|UXS1_HUMAN_UDP-glucuronic_acid_decarboxylase_1_OS=Homo_sapiens_GN=UXS1_PE=1_SV=1|||9e-147	13206-666_5_ORF2	42 kDa		0.58			mapped	D8QXD2	406	D8QXD2_SELML	0	tr|D8QXD2|D8QXD2_SELML	13206-666_5_ORF2	tr|A0A1P8B345|A0A1P8B345_ARATH	A0A1P8B345	A0A1P8B345_ARATH	0
Scaffold	10787-728_3_ORF2	199	Cluster of >sp|O65174|SODC_ZANAE_Superoxide_dismutase_[Cu-Zn]_OS=Zantedeschia_aethiopica_GN=SODCC_PE=2_SV=1|||3e-87 (10787-728_3_ORF2)	10787-728_3_ORF2 [7]	23 kDa	1	0.58			mapped	D8RT63	407	D8RT63_SELML	2.47828e-73	tr|D8RT63|D8RT63_SELML	10787-728_3_ORF2	sp|P24704|SODC1_ARATH	P24704	SODC1_ARATH	2.08718e-77
Scaffold	10512-737_4_ORF1	163	>sp|P40392|RIC1_ORYSJ_Ras-related_protein_RIC1_OS=Oryza_sativa_subsp._japonica_GN=RIC1_PE=2_SV=2|||2e-118	10512-737_4_ORF1	21 kDa		0.58			mapped	D8RP83	408	D8RP83_SELML	2.62256e-124	tr|D8RP83|D8RP83_SELML	10512-737_4_ORF1	sp|Q9FPJ4|RAD2B_ARATH	Q9FPJ4	RAD2B_ARATH	1.64868e-114
Scaffold	83096-276_3_ORF2	1066	>sp|Q9MAH0|CAPP1_ARATH_Phosphoenolpyruvate_carboxylase_1_OS=Arabidopsis_thaliana_GN=PPC1_PE=1_SV=1|||0	83096-276_3_ORF2	113 kDa	1	0.55			mapped	D8TAC4	409	D8TAC4_SELML	0	tr|D8TAC4|D8TAC4_SELML	83096-276_3_ORF2	sp|Q5GM68|CAPP2_ARATH	Q5GM68	CAPP2_ARATH	0
Scaffold	341057-47_3_ORF1	305	>sp|Q9FE01|APX2_ORYSJ_L-ascorbate_peroxidase_2,_cytosolic_OS=Oryza_sativa_subsp._japonica_GN=APX2_PE=1_SV=1|||4e-148	341057-47_3_ORF1	28 kDa	1	0.53			mapped	D8QQ91	410	D8QQ91_SELML	5.21253e-143	tr|D8QQ91|D8QQ91_SELML	341057-47_3_ORF1	sp|Q1PER6|APX2_ARATH	Q1PER6	APX2_ARATH	6.97854e-143
Scaffold	199435-138_4_ORF1	841	Cluster of >sp|Q8RWN9|OPD22_ARATH_Dihydrolipoyllysine-residue_acetyltransferase_component_2_of_pyruvate_dehydrogenase_complex,_mitochondrial_OS=Arabidopsis_thaliana_GN=At3g13930_PE=1_SV=2|||0 (199435-138_4_ORF1)	199435-138_4_ORF1 [4]	60 kDa	1	0.53			mapped	D8RIN1	411	D8RIN1_SELML	2.62007e-178	tr|D8RIN1|D8RIN1_SELML	199435-138_4_ORF1	sp|Q5M729|ODP23_ARATH	Q5M729	ODP23_ARATH	0
Scaffold	313610-61_1_ORF1	432	Cluster of >sp|Q9SN86|MDHP_ARATH_Malate_dehydrogenase,_chloroplastic_OS=Arabidopsis_thaliana_GN=At3g47520_PE=1_SV=1|||0 (313610-61_1_ORF1)	313610-61_1_ORF1 [20]	34 kDa	1	0.52			notMapped		412				313610-61_1_ORF1	sp|Q9FNM5|GUFP_ARATH	Q9FNM5	GUFP_ARATH	0
Scaffold	78297-285_4_ORF2	352	Cluster of >sp|Q9SEC2|MSRA_LACSA_Peptide_methionine_sulfoxide_reductase_OS=Lactuca_sativa_PE=2_SV=1|||4e-128 (78297-285_4_ORF2)	78297-285_4_ORF2 [4]	30 kDa	1	0.51			mapped	D8SC11	413	D8SC11_SELML	6.60868e-123	tr|D8SC11|D8SC11_SELML	78297-285_4_ORF2	sp|P54150|MSRA4_ARATH	P54150	MSRA4_ARATH	2.10471e-109
Scaffold	6621-890_2_ORF2	290	Cluster of >sp|Q9SPB3|RL10_VITRI_60S_ribosomal_protein_L10_OS=Vitis_riparia_GN=RPL10_PE=2_SV=1|||4e-151 (6621-890_2_ORF2)	6621-890_2_ORF2 [5]	27 kDa	1	0.51			mapped	D8QMU0	414	D8QMU0_SELML	1.08821e-150	tr|D8QMU0|D8QMU0_SELML	6621-890_2_ORF2	sp|Q08770|RL102_ARATH	Q08770	RL102_ARATH	2.63151e-141
Scaffold	4963-1000_4_ORF2	1058	Cluster of >sp|Q43128|PMA10_ARATH_ATPase_10,_plasma_membrane-type_OS=Arabidopsis_thaliana_GN=AHA10_PE=2_SV=2|||0 (4963-1000_4_ORF2)	4963-1000_4_ORF2 [15]	108 kDa	1	0.51			mapped	D8QT85	415	D8QT85_SELML	0	tr|D8QT85|D8QT85_SELML	4963-1000_4_ORF2	sp|Q9LV11|PMA11_ARATH	Q9LV11	PMA11_ARATH	0
Scaffold	277583-81_1_ORF2	726	Cluster of >sp|A9WT40|TAL_RENSM_Transaldolase_OS=Renibacterium_salmoninarum_(strain_ATCC_33209_/_DSM_20767_/_JCM_11484_/_NBRC_15589_/_NCIMB_2235)_GN=tal_PE=3_SV=1|||5e-112 (277583-81_1_ORF2)	277583-81_1_ORF2 [5]	51 kDa	1	0.51			mapped	D8SKM4	416	D8SKM4_SELML	0	tr|D8SKM4|D8SKM4_SELML	277583-81_1_ORF2	tr|Q9LYR4|Q9LYR4_ARATH	Q9LYR4	Q9LYR4_ARATH	0
Scaffold	239719-107_1_ORF2	678	Cluster of >sp|O23255|SAHH1_ARATH_Adenosylhomocysteinase_1_OS=Arabidopsis_thaliana_GN=SAHH1_PE=1_SV=1|||0 (239719-107_1_ORF2)	239719-107_1_ORF2 [13]	48 kDa	1	0.51			mapped	D8SW83	417	D8SW83_SELML	0	tr|D8SW83|D8SW83_SELML	239719-107_1_ORF2	sp|O23255|SAHH1_ARATH	O23255	SAHH1_ARATH	0
Scaffold	300514-68_3_ORF2	518	>sp|P43903|QOR_PSEAE_Quinone_oxidoreductase_OS=Pseudomonas_aeruginosa_(strain_ATCC_15692_/_PAO1_/_1C_/_PRS_101_/_LMG_12228)_GN=qor_PE=3_SV=2|||1e-107	300514-68_3_ORF2	39 kDa	1	0.49			mapped	D8S344	418	D8S344_SELML	4.06334e-157	tr|D8S344|D8S344_SELML	300514-68_3_ORF2	tr|A1L4Y4|A1L4Y4_ARATH	A1L4Y4	A1L4Y4_ARATH	0
Scaffold	26795-487_6_ORF2	635	Cluster of >sp|Q9LEB3|RBP47_NICPL_Polyadenylate-binding_protein_RBP47_OS=Nicotiana_plumbaginifolia_GN=RBP47_PE=1_SV=1|||4e-148 (26795-487_6_ORF2)	26795-487_6_ORF2 [5]	46 kDa	1	0.49			mapped	D8RS29	419	D8RS29_SELML	4.14512e-151	tr|D8RS29|D8RS29_SELML	26795-487_6_ORF2	sp|Q0WW84|RB47B_ARATH	Q0WW84	RB47B_ARATH	3.27083e-136
Scaffold	209284-130_2_ORF2	147	>sp|Q9SVM8|GRP2_ARATH_Glycine-rich_RNA-binding_protein_2,_mitochondrial_OS=Arabidopsis_thaliana_GN=GRP2_PE=1_SV=1|||3e-31	209284-130_2_ORF2	20 kDa	1	0.49			mapped	D8R018	420	D8R018_SELML	1.75857e-31	tr|D8R018|D8R018_SELML	209284-130_2_ORF2	sp|Q9FNR1|RBG3_ARATH	Q9FNR1	RBG3_ARATH	1.45115e-31
Scaffold	185791-151_1_ORF2	455	>sp|Q9ZWQ8|PAP_CITUN_Plastid-lipid-associated_protein,_chloroplastic_OS=Citrus_unshiu_GN=PAP_PE=2_SV=1|||7e-125	185791-151_1_ORF2	35 kDa	1	0.49			mapped	D8QPE0	421	D8QPE0_SELML	7.12412e-131	tr|D8QPE0|D8QPE0_SELML	185791-151_1_ORF2	sp|O81439|PAP1_ARATH	O81439	PAP1_ARATH	3.01094e-119
Scaffold	160113-180_2_ORF2	489	no_acceptable_match|||NA	160113-180_2_ORF2	37 kDa	1	0.49			mapped	D8RSY4	422	D8RSY4_SELML	3.41649e-157	tr|D8RSY4|D8RSY4_SELML	160113-180_2_ORF2	sp|O49485|SERA1_ARATH	O49485	SERA1_ARATH	5.56241e-153
Scaffold	134612-211_2_ORF2	824	Cluster of >sp|Q54Z26|GLYC1_DICDI_Serine_hydroxymethyltransferase_1_OS=Dictyostelium_discoideum_GN=shmt1_PE=1_SV=1|||0 (134612-211_2_ORF2)	134612-211_2_ORF2 [4]	58 kDa	1	0.49			mapped	D8SGB5	423	D8SGB5_SELML	0	tr|D8SGB5|D8SGB5_SELML	134612-211_2_ORF2	sp|Q9SZJ5|GLYM1_ARATH	Q9SZJ5	GLYM1_ARATH	0
Scaffold	117163-229_1_ORF2	317	>sp|O65282|CH10C_ARATH_20_kDa_chaperonin,_chloroplastic_OS=Arabidopsis_thaliana_GN=CPN21_PE=1_SV=2|||5e-103	117163-229_1_ORF2 (+1)	29 kDa	1	0.49			mapped	D8RH41	424	D8RH41_SELML	1.66881e-98	tr|D8RH41|D8RH41_SELML	117163-229_1_ORF2	sp|O65282|CH20_ARATH	O65282	CH20_ARATH	7.27946e-100
Scaffold	86488-270_3_ORF2	400	Cluster of no_acceptable_match|||NA (86488-270_3_ORF2)	86488-270_3_ORF2 [2]	33 kDa	1	0.47			mapped	D8R4N4	426	D8R4N4_SELML	9.52813e-162	tr|D8R4N4|D8R4N4_SELML	86488-270_3_ORF2	sp|Q9LZH9|RL7A2_ARATH	Q9LZH9	RL7A2_ARATH	7.62533e-154
Scaffold	114827-231_2_ORF3	732	>sp|Q9SML4|CHS1_CICAR_Chalcone_synthase_1_OS=Cicer_arietinum_GN=CHS1_PE=2_SV=1|||3e-138	114827-231_2_ORF3 (+1)	51 kDa	1	0.46			mapped	D8R0V0	427	D8R0V0_SELML	3.16177e-134	tr|D8R0V0|D8R0V0_SELML	114827-231_2_ORF3	sp|P13114|CHSY_ARATH	P13114	CHSY_ARATH	4.92869e-124
Scaffold	213962-126_2_ORF2	579	>sp|Q9ZUC1|QORL_ARATH_Quinone_oxidoreductase-like_protein_At1g23740,_chloroplastic_OS=Arabidopsis_thaliana_GN=At1g23740_PE=1_SV=2|||4e-160	213962-126_2_ORF2 (+1)	42 kDa	1	0.45			mapped	D8RIU6	428	D8RIU6_SELML	4.3824e-146	tr|D8RIU6|D8RIU6_SELML	213962-126_2_ORF2	sp|Q9ZUC1|AOR_ARATH	Q9ZUC1	AOR_ARATH	2.54732e-157
Scaffold	160475-179_4_ORF2	461	Cluster of >sp|P25387|GBLP_CHLRE_Guanine_nucleotide-binding_protein_subunit_beta-like_protein_OS=Chlamydomonas_reinhardtii_GN=GBLP_PE=2_SV=1|||0 (160475-179_4_ORF2)	160475-179_4_ORF2 [3]	36 kDa	1	0.45			mapped	D8QQ87	429	D8QQ87_SELML	4.23218e-177	tr|D8QQ87|D8QQ87_SELML	160475-179_4_ORF2	sp|Q9LV28|GPLPC_ARATH	Q9LV28	GPLPC_ARATH	2.53038e-172
Scaffold	11136-719_2_ORF2	41	>sp|Q5QM99|RL37A_ORYSJ_60S_ribosomal_protein_L37a_OS=Oryza_sativa_subsp._japonica_GN=Os01g0679700_PE=1_SV=1|||1e-62	11136-719_2_ORF2 (+2)	13 kDa	1	0.44			notMapped		430				11136-719_2_ORF2	sp|Q9ZPH2|GRS17_ARATH	Q9ZPH2	GRS17_ARATH	3.46896e-33
Scaffold	tr|Q9GER1|Q9GER1_9ERIC	650	Cluster of ATP synthase subunit beta (Fragment) OS=Samolus repens GN=atpB PE=3 SV=1 (tr|Q9GER1|Q9GER1_9ERIC)	tr|Q9GER1|Q9GER1_9ERIC [148]	46 kDa	1	0.42			mapped	D8TE87	431	D8TE87_SELML	0	tr|D8TE87|D8TE87_SELML	tr|Q9GER1|Q9GER1_9ERIC	sp|P19366|ATPB_ARATH	P19366	ATPB_ARATH	0
Scaffold	tr|D9ZJD4|D9ZJD4_MALDO	817	Cluster of T-complex protein 1 subunit delta OS=Malus domestica GN=TCP6 PE=2 SV=1 (tr|D9ZJD4|D9ZJD4_MALDO)	tr|D9ZJD4|D9ZJD4_MALDO [3]	58 kDa	1	0.42			mapped	D8RUK5	432	D8RUK5_SELML	0	tr|D8RUK5|D8RUK5_SELML	tr|D9ZJD4|D9ZJD4_MALDO	sp|Q9LV21|TCPD_ARATH	Q9LV21	TCPD_ARATH	0
Scaffold	tr|C5XKU8|C5XKU8_SORBI	535	Putative uncharacterized protein Sb03g035320 OS=Sorghum bicolor GN=Sb03g035320 PE=4 SV=1	tr|C5XKU8|C5XKU8_SORBI	40 kDa	1	0.42			mapped	D8QNK1	433	D8QNK1_SELML	0	tr|D8QNK1|D8QNK1_SELML	tr|C5XKU8|C5XKU8_SORBI	sp|Q9SRT9|RGP1_ARATH	Q9SRT9	RGP1_ARATH	0
Scaffold	tr|C0SK95|C0SK95_9CHLO	560	Cluster of Beta tubulin (Fragment) OS=Pyramimonas sp. CCMP2094 GN=btub PE=2 SV=1 (tr|C0SK95|C0SK95_9CHLO)	tr|C0SK95|C0SK95_9CHLO [12]	41 kDa	1	0.42			mapped	D8QU82	434	D8QU82_SELML	0	tr|D8QU82|D8QU82_SELML	tr|C0SK95|C0SK95_9CHLO	sp|P29516|TBB8_ARATH	P29516	TBB8_ARATH	0
Scaffold	tr|A9NLK4|A9NLK4_PICSI	255	Proteasome subunit alpha type OS=Picea sitchensis PE=2 SV=1	tr|A9NLK4|A9NLK4_PICSI	26 kDa	1	0.42			mapped	D8S7M6	435	D8S7M6_SELML	8.13874e-146	tr|D8S7M6|D8S7M6_SELML	tr|A9NLK4|A9NLK4_PICSI	sp|Q8L4A7|PSA2B_ARATH	Q8L4A7	PSA2B_ARATH	2.82278e-158
Scaffold	8000-828_5_ORF2	177	>sp|Q4UZL7|GLGB2_XANC8_1,4-alpha-glucan_branching_enzyme_GlgB_2_OS=Xanthomonas_campestris_pv._campestris_(strain_8004)_GN=glgB2_PE=3_SV=1|||1e-06	8000-828_5_ORF2	22 kDa	1	0.42			notMapped		436				8000-828_5_ORF2	noOrthologue	noOrthologue	noOrthologue	notMapped
Scaffold	43675-385_1_ORF2	993	>sp|Q67YI9|EPN2_ARATH_Clathrin_interactor_EPSIN_2_OS=Arabidopsis_thaliana_GN=EPSIN2_PE=1_SV=1|||2e-120	43675-385_1_ORF2	85 kDa	1	0.42			mapped	D8RJ51	437	D8RJ51_SELML	6.1972e-100	tr|D8RJ51|D8RJ51_SELML	43675-385_1_ORF2	sp|Q67YI9|EPN2_ARATH	Q67YI9	EPN2_ARATH	1.50573e-117
Scaffold	39126-407_1_ORF2	162	>sp|Q8LC83|RS242_ARATH_40S_ribosomal_protein_S24-2_OS=Arabidopsis_thaliana_GN=RPS24B_PE=2_SV=2|||2e-77	39126-407_1_ORF2	21 kDa	1	0.42			mapped	D8REL6	438	D8REL6_SELML	2.47521e-67	tr|D8REL6|D8REL6_SELML	39126-407_1_ORF2	sp|Q8LC83|RS242_ARATH	Q8LC83	RS242_ARATH	8.37923e-74
Scaffold	38639-409_2_ORF3	776	Cluster of >sp|B0C7T1|CHLN_ACAM1_Light-independent_protochlorophyllide_reductase_subunit_N_OS=Acaryochloris_marina_(strain_MBIC_11017)_GN=chlN_PE=3_SV=1|||0 (38639-409_2_ORF3)	38639-409_2_ORF3 [2]	54 kDa	1	0.42			mapped	C7B2K0	439	C7B2K0_SELML	0	tr|C7B2K0|C7B2K0_SELML	38639-409_2_ORF3	sp|Q93Y22|COPD_ARATH	Q93Y22	COPD_ARATH	0.156256
Scaffold	355086-41_6_ORF1	1011	>sp|Q8R146|APEH_MOUSE_Acylamino-acid-releasing_enzyme_OS=Mus_musculus_GN=Apeh_PE=2_SV=3|||8e-113	355086-41_6_ORF1	90 kDa	1	0.42			mapped	D8R6F0	440	D8R6F0_SELML	0	tr|D8R6F0|D8R6F0_SELML	355086-41_6_ORF1	sp|Q84LM4|AARE_ARATH	Q84LM4	AARE_ARATH	0
Scaffold	321113-57_3_ORF1	323	>sp|B2U092|GARL_SHIB3_5-keto-4-deoxy-D-glucarate_aldolase_OS=Shigella_boydii_serotype_18_(strain_CDC_3083-94_/_BS512)_GN=garL_PE=3_SV=1|||2e-48	321113-57_3_ORF1 (+2)	29 kDa	1	0.42			notMapped		441				321113-57_3_ORF1	tr|O82487|O82487_ARATH	O82487	O82487_ARATH	9.80959e-85
Scaffold	31125-454_1_ORF2	636	Cluster of >sp|P48391|2PS_GERHY_2-pyrone_synthase_OS=Gerbera_hybrida_GN=2PS_PE=1_SV=2|||0 (31125-454_1_ORF2)	31125-454_1_ORF2 [10]	46 kDa	1	0.42			mapped	D8R0V0	442	D8R0V0_SELML	0	tr|D8R0V0|D8R0V0_SELML	31125-454_1_ORF2	sp|P13114|CHSY_ARATH	P13114	CHSY_ARATH	0
Scaffold	24640-505_5_ORF2	552	>sp|Q7Y0B9|SAPK8_ORYSJ_Serine/threonine-protein_kinase_SAPK8_OS=Oryza_sativa_subsp._japonica_GN=SAPK8_PE=2_SV=1|||0	24640-505_5_ORF2 (+1)	41 kDa	1	0.42			mapped	D8RG24	443	D8RG24_SELML	0	tr|D8RG24|D8RG24_SELML	24640-505_5_ORF2	sp|Q940H6|SRK2E_ARATH	Q940H6	SRK2E_ARATH	0
Scaffold	238607-107_5_ORF2	277	>sp|Q58629|Y1232_METJA_Uncharacterized_protein_MJ1232_OS=Methanocaldococcus_jannaschii_(strain_ATCC_43067_/_DSM_2661_/_JAL-1_/_JCM_10045_/_NBRC_100440)_GN=MJ1232_PE=4_SV=1|||8e-20	238607-107_5_ORF2 (+2)	27 kDa	1	0.42			mapped	D8SLG7	444	D8SLG7_SELML	2.10711e-68	tr|D8SLG7|D8SLG7_SELML	238607-107_5_ORF2	sp|Q9C5D0|CBSX2_ARATH	Q9C5D0	CBSX2_ARATH	0.00017293
Scaffold	230420-113_2_ORF2	558	>sp|Q42698|GGPPS_CATRO_Geranylgeranyl_pyrophosphate_synthase,_chloroplastic_OS=Catharanthus_roseus_GN=GGPS1_PE=3_SV=1|||1e-163	230420-113_2_ORF2 (+1)	41 kDa	1	0.42			mapped	D8RDK9	445	D8RDK9_SELML	1.04223e-139	tr|D8RDK9|D8RDK9_SELML	230420-113_2_ORF2	sp|P34802|GGPP1_ARATH	P34802	GGPP1_ARATH	1.48317e-147
Scaffold	230079-113_1_ORF2	312	>sp|P0CAN7|VATE3_ARATH_V-type_proton_ATPase_subunit_E3_OS=Arabidopsis_thaliana_GN=VHA-E3_PE=2_SV=1|||4e-113	230079-113_1_ORF2 (+1)	29 kDa	1	0.42			mapped	D8RFE7	446	D8RFE7_SELML	3.85719e-104	tr|D8RFE7|D8RFE7_SELML	230079-113_1_ORF2	sp|P0CAN7|VATE3_ARATH	P0CAN7	VATE3_ARATH	6.19092e-110
Scaffold	21202-541_2_ORF1	1086	>sp|Q09996|SYLC_CAEEL_Leucine--tRNA_ligase_OS=Caenorhabditis_elegans_GN=lrs-1_PE=2_SV=2|||0	21202-541_2_ORF1 (+1)	130 kDa	1	0.42			mapped	D8QTN5	447	D8QTN5_SELML	0	tr|D8QTN5|D8QTN5_SELML	21202-541_2_ORF1	sp|F4I116|SYLC_ARATH	F4I116	SYLC_ARATH	0
Scaffold	211149-128_1_ORF1	823	Cluster of >sp|Q9LXS7|CISY1_ARATH_Citrate_synthase_1,_peroxisomal_OS=Arabidopsis_thaliana_GN=CSY1_PE=2_SV=1|||0 (211149-128_1_ORF1)	211149-128_1_ORF1 [5]	58 kDa	1	0.42			mapped	D8QQT3	448	D8QQT3_SELML	0	tr|D8QQT3|D8QQT3_SELML	211149-128_1_ORF1	sp|Q9LXS6|CISY2_ARATH	Q9LXS6	CISY2_ARATH	0
Scaffold	194452-142_3_ORF1	634	>sp|Q9XGV9|COMT2_OCIBA_Caffeic_acid_3-O-methyltransferase_2_OS=Ocimum_basilicum_GN=COMT2_PE=2_SV=1|||3e-105	194452-142_3_ORF1 (+2)	46 kDa	1	0.42			mapped	D8SXX4	449	D8SXX4_SELML	1.4427e-94	tr|D8SXX4|D8SXX4_SELML	194452-142_3_ORF1	sp|Q9FK25|OMT1_ARATH	Q9FK25	OMT1_ARATH	3.14215e-101
Scaffold	194133-143_3_ORF2	159	>sp|P58342|ATCU2_RHIME_Copper-transporting_ATPase_2_OS=Rhizobium_meliloti_(strain_1021)_GN=actP2_PE=3_SV=1|||5e-07	194133-143_3_ORF2	21 kDa	1	0.42			mapped	D8RBZ2	450	D8RBZ2_SELML	2.54357e-13	tr|D8RBZ2|D8RBZ2_SELML	194133-143_3_ORF2	tr|Q93VK7|Q93VK7_ARATH	Q93VK7	Q93VK7_ARATH	1.20181e-28
Scaffold	184149-152_1_ORF2	347	>sp|Q9BTZ2|DHRS4_HUMAN_Dehydrogenase/reductase_SDR_family_member_4_OS=Homo_sapiens_GN=DHRS4_PE=1_SV=3|||3e-83	184149-152_1_ORF2 (+1)	30 kDa	1	0.42			mapped	D8R221	451	D8R221_SELML	2.08751e-116	tr|D8R221|D8R221_SELML	184149-152_1_ORF2	sp|Q9S9W2|SDRA_ARATH	Q9S9W2	SDRA_ARATH	1.35347e-115
Scaffold	178788-157_5_ORF2	106	>sp|P13853|HS17C_ARATH_17.6_kDa_class_I_heat_shock_protein_3_OS=Arabidopsis_thaliana_GN=HSP17.6C_PE=2_SV=2|||3e-58	178788-157_5_ORF2	17 kDa	1	0.42			mapped	D8QZ48	452	D8QZ48_SELML	6.88252e-34	tr|D8QZ48|D8QZ48_SELML	178788-157_5_ORF2	sp|P13853|HS17C_ARATH	P13853	HS17C_ARATH	1.27705e-54
Scaffold	171587-165_5_ORF2	758	>sp|Q02279|PAPA5_MYCBO_Phthiocerol/phthiodiolone_dimycocerosyl_transferase_OS=Mycobacterium_bovis_(strain_ATCC_BAA-935_/_AF2122/97)_GN=papA5_PE=3_SV=2|||6e-10	171587-165_5_ORF2 (+1)	53 kDa	1	0.42			mapped	D8TGM0	453	D8TGM0_SELML	7.12401e-148	tr|D8TGM0|D8TGM0_SELML	171587-165_5_ORF2	tr|Q8H1S5|Q8H1S5_ARATH	Q8H1S5	Q8H1S5_ARATH	1.71014e-51
Scaffold	151435-194_6_ORF2	622	>sp|Q9SA14|LEU31_ARATH_3-isopropylmalate_dehydrogenase_1,_chloroplastic_OS=Arabidopsis_thaliana_GN=IMDH1_PE=1_SV=2|||0	151435-194_6_ORF2 (+1)	45 kDa	1	0.42			mapped	D8S8Y1	454	D8S8Y1_SELML	0	tr|D8S8Y1|D8S8Y1_SELML	151435-194_6_ORF2	sp|P93832|LEU32_ARATH	P93832	LEU32_ARATH	0
Scaffold	146969-201_2_ORF1	215	>sp|O22478|IMA_SOLLC_Importin_subunit_alpha_OS=Solanum_lycopersicum_PE=2_SV=2|||2e-65	146969-201_2_ORF1 (+2)	24 kDa	1	0.42			mapped	D8QMK6	456	D8QMK6_SELML	8.80485e-63	tr|D8QMK6|D8QMK6_SELML	146969-201_2_ORF1	sp|F4JL11|IMPA2_ARATH	F4JL11	IMPA2_ARATH	6.0029e-61
Scaffold	135690-210_1_ORF2	587	Cluster of >sp|Q9SJU4|ALFC1_ARATH_Probable_fructose-bisphosphate_aldolase_1,_chloroplastic_OS=Arabidopsis_thaliana_GN=FBA1_PE=1_SV=2|||0 (135690-210_1_ORF2)	135690-210_1_ORF2 [18]	43 kDa	1	0.42			mapped	D8RHD1	457	D8RHD1_SELML	0	tr|D8RHD1|D8RHD1_SELML	135690-210_1_ORF2	sp|Q9ZU52|ALFP3_ARATH	Q9ZU52	ALFP3_ARATH	0
Scaffold	117171-229_3_ORF2	677	>sp|O27555|ARSA_METTH_Putative_arsenical_pump-driving_ATPase_OS=Methanothermobacter_thermautotrophicus_(strain_ATCC_29096_/_DSM_1053_/_JCM_10044_/_NBRC_100330_/_Delta_H)_GN=MTH_1511_PE=1_SV=1|||5e-57	117171-229_3_ORF2	48 kDa	1	0.42			mapped	D8RTG3	458	D8RTG3_SELML	0	tr|D8RTG3|D8RTG3_SELML	117171-229_3_ORF2	tr|A1L4Y1|A1L4Y1_ARATH	A1L4Y1	A1L4Y1_ARATH	0
Scaffold	11320-714_2_ORF2	258	>sp|Q9XJ27|RR9_ARATH_30S_ribosomal_protein_S9,_chloroplastic_OS=Arabidopsis_thaliana_GN=RPS9_PE=2_SV=1|||4e-80	11320-714_2_ORF2	26 kDa	1	0.42			mapped	D8RC23	459	D8RC23_SELML	6.49022e-75	tr|D8RC23|D8RC23_SELML	11320-714_2_ORF2	sp|Q9XJ27|RR9_ARATH	Q9XJ27	RR9_ARATH	1.03168e-76
Scaffold	tr|G7INH6|G7INH6_MEDTR	890	Cluster of Elongation factor 1-alpha OS=Medicago truncatula GN=MTR_2g037420 PE=4 SV=1 (tr|G7INH6|G7INH6_MEDTR)	tr|G7INH6|G7INH6_MEDTR [33]	65 kDa	1	0.41			mapped	D8RH56	460	D8RH56_SELML	0	tr|D8RH56|D8RH56_SELML	tr|G7INH6|G7INH6_MEDTR	sp|Q8GTY0|EF1A4_ARATH	Q8GTY0	EF1A4_ARATH	0
Scaffold	150759-196_2_ORF2	546	Cluster of >sp|Q9LRR9|GLO1_ARATH_Peroxisomal_(S)-2-hydroxy-acid_oxidase_GLO1_OS=Arabidopsis_thaliana_GN=GLO1_PE=1_SV=1|||0 (150759-196_2_ORF2)	150759-196_2_ORF2 [10]	41 kDa	1	0.4			mapped	D8QNN2	461	D8QNN2_SELML	0	tr|D8QNN2|D8QNN2_SELML	150759-196_2_ORF2	sp|Q9LRR9|GLO1_ARATH	Q9LRR9	GLO1_ARATH	0
Scaffold	tr|Q5EP57|Q5EP57_9MARC	979	Cluster of Phenylalanine ammonia-lyase (Fragment) OS=Pellia epiphylla GN=PAL PE=2 SV=1 (tr|Q5EP57|Q5EP57_9MARC)	tr|Q5EP57|Q5EP57_9MARC [17]	81 kDa	1	0.39			mapped	D8SER3	462	D8SER3_SELML	0	tr|D8SER3|D8SER3_SELML	tr|Q5EP57|Q5EP57_9MARC	sp|Q9SS45|PAL4_ARATH	Q9SS45	PAL4_ARATH	0
Scaffold	275558-83_2_ORF2	356	>sp|Q04836|ROC3_ARATH_31_kDa_ribonucleoprotein,_chloroplastic_OS=Arabidopsis_thaliana_GN=RBP31_PE=1_SV=1|||2e-64	275558-83_2_ORF2 (+1)	30 kDa	1	0.39			mapped	D8TAY9	463	D8TAY9_SELML	5.93043e-62	tr|D8TAY9|D8TAY9_SELML	275558-83_2_ORF2	sp|Q04836|CP31A_ARATH	Q04836	CP31A_ARATH	6.2271e-61
Scaffold	tr|O24500|O24500_ARATH	307	Glycolate oxidase (Fragment) OS=Arabidopsis thaliana PE=2 SV=1	tr|O24500|O24500_ARATH	28 kDa	1	0.38			mapped	D8QNN2	464	D8QNN2_SELML	1.03254e-140	tr|D8QNN2|D8QNN2_SELML	tr|O24500|O24500_ARATH	sp|Q9LRS0|GLO2_ARATH	Q9LRS0	GLO2_ARATH	0
Scaffold	69610-303_2_ORF2	426	>sp|Q31BC3|EFTS_PROM9_Elongation_factor_Ts_OS=Prochlorococcus_marinus_(strain_MIT_9312)_GN=tsf_PE=3_SV=1|||2e-99	69610-303_2_ORF2	33 kDa	1	0.36			mapped	D8QTN3	465	D8QTN3_SELML	1.20594e-94	tr|D8QTN3|D8QTN3_SELML	69610-303_2_ORF2	tr|Q9SZD6|Q9SZD6_ARATH	Q9SZD6	Q9SZD6_ARATH	2.22014e-101
Scaffold	5303-978_1_ORF2	216	Cluster of >sp|Q9AXQ5|IF5A2_SOLLC_Eukaryotic_translation_initiation_factor_5A-2_OS=Solanum_lycopersicum_PE=2_SV=1|||8e-102 (5303-978_1_ORF2)	5303-978_1_ORF2 [15]	24 kDa	1	0.35			mapped	D8R032	466	D8R032_SELML	1.88767e-92	tr|D8R032|D8R032_SELML	5303-978_1_ORF2	sp|Q9C505|IF5A3_ARATH	Q9C505	IF5A3_ARATH	5.49563e-89
Scaffold	45770-376_1_ORF2	238	Cluster of >sp|Q9LXG1|RS91_ARATH_40S_ribosomal_protein_S9-1_OS=Arabidopsis_thaliana_GN=RPS9B_PE=1_SV=1|||9e-125 (45770-376_1_ORF2)	45770-376_1_ORF2 [8]	25 kDa	1	0.35			mapped	D8SPS2	467	D8SPS2_SELML	3.20148e-121	tr|D8SPS2|D8SPS2_SELML	45770-376_1_ORF2	sp|Q9LXG1|RS91_ARATH	Q9LXG1	RS91_ARATH	1.32248e-121
Scaffold	189214-147_1_ORF1	211	>sp|P31170|HS25P_ARATH_25.3_kDa_heat_shock_protein,_chloroplastic_OS=Arabidopsis_thaliana_GN=HSP25.3_PE=2_SV=1|||6e-40	189214-147_1_ORF1	23 kDa	1	0.35			mapped	D8QTW2	468	D8QTW2_SELML	1.12503e-34	tr|D8QTW2|D8QTW2_SELML	189214-147_1_ORF1	sp|P31170|HS25P_ARATH	P31170	HS25P_ARATH	4.2496e-36
Scaffold	tr|G7JG11|G7JG11_MEDTR	1001	Photosystem II D2 protein OS=Medicago truncatula GN=MTR_4g051180 PE=3 SV=1	tr|G7JG11|G7JG11_MEDTR (+1)	88 kDa	1	0.32			notMapped		469				tr|G7JG11|G7JG11_MEDTR	sp|Q27GK7|TPR4_ARATH	Q27GK7	TPR4_ARATH	0
Scaffold	tr|F2DY57|F2DY57_HORVD	723	Cluster of Predicted protein OS=Hordeum vulgare var. distichum PE=2 SV=1 (tr|F2DY57|F2DY57_HORVD)	tr|F2DY57|F2DY57_HORVD [4]	51 kDa	1	0.32			mapped	D8RLY3	470	D8RLY3_SELML	0	tr|D8RLY3|D8RLY3_SELML	tr|F2DY57|F2DY57_HORVD	sp|Q9C9C4|ENO1_ARATH	Q9C9C4	ENO1_ARATH	0
Scaffold	tr|E1Z382|E1Z382_CHLVA	628	Cluster of Putative uncharacterized protein OS=Chlorella variabilis GN=CHLNCDRAFT_33640 PE=3 SV=1 (tr|E1Z382|E1Z382_CHLVA)	tr|E1Z382|E1Z382_CHLVA [6]	46 kDa	1	0.32			mapped	D8R3T7	471	D8R3T7_SELML	8.96661e-177	tr|D8R3T7|D8R3T7_SELML	tr|E1Z382|E1Z382_CHLVA	sp|Q9M084|SYDC2_ARATH	Q9M084	SYDC2_ARATH	0
Scaffold	78122-285_4_ORF2	620	>sp|Q93Y35|PSMD6_ARATH_Probable_26S_proteasome_non-ATPase_regulatory_subunit_6_OS=Arabidopsis_thaliana_GN=At4g24820_PE=2_SV=1|||0	78122-285_4_ORF2	45 kDa	1	0.32			mapped	D8RSJ5	472	D8RSJ5_SELML	0	tr|D8RSJ5|D8RSJ5_SELML	78122-285_4_ORF2	sp|Q93Y35|PSMD6_ARATH	Q93Y35	PSMD6_ARATH	0
Scaffold	64-3566_3_ORF2	1069	Cluster of >sp|P31541|CLPAA_SOLLC_ATP-dependent_Clp_protease_ATP-binding_subunit_clpA_homolog_CD4A,_chloroplastic_OS=Solanum_lycopersicum_GN=CD4A_PE=3_SV=1|||0 (64-3566_3_ORF2)	64-3566_3_ORF2 [18]	114 kDa	1	0.32			mapped	D8RV14	473	D8RV14_SELML	0	tr|D8RV14|D8RV14_SELML	64-3566_3_ORF2	sp|Q9LF37|CLPB3_ARATH	Q9LF37	CLPB3_ARATH	0
Scaffold	59309-329_5_ORF1	820	>sp|A9XLE1|PURA1_CAPFR_Adenylosuccinate_synthetase_1,_chloroplastic_OS=Capsicum_frutescens_GN=PURA1_PE=3_SV=1|||0	59309-329_5_ORF1 (+1)	58 kDa	1	0.32			mapped	D8RGZ6	474	D8RGZ6_SELML	0	tr|D8RGZ6|D8RGZ6_SELML	59309-329_5_ORF1	sp|Q96529|PURA_ARATH	Q96529	PURA_ARATH	0
Scaffold	214868-125_3_ORF2	242	>sp|O22160|TL15A_ARATH_Thylakoid_lumenal_15_kDa_protein_1,_chloroplastic_OS=Arabidopsis_thaliana_GN=At2g44920_PE=1_SV=2|||5e-85	214868-125_3_ORF2	25 kDa	1	0.32			mapped	D8SBX7	475	D8SBX7_SELML	9.49238e-82	tr|D8SBX7|D8SBX7_SELML	214868-125_3_ORF2	sp|O22160|TL15A_ARATH	O22160	TL15A_ARATH	1.00681e-81
Scaffold	107383-240_2_ORF2	131	>sp|O81372|NDK1_MESCR_Nucleoside_diphosphate_kinase_1_OS=Mesembryanthemum_crystallinum_GN=NDKP1_PE=2_SV=1|||6e-86	107383-240_2_ORF2	19 kDa	1	0.32			mapped	D8RHN0	476	D8RHN0_SELML	5.79642e-85	tr|D8RHN0|D8RHN0_SELML	107383-240_2_ORF2	sp|P39207|NDK1_ARATH	P39207	NDK1_ARATH	8.60624e-82
Scaffold	tr|O82565|O82565_ANEPH	565	Cluster of Actin 3 OS=Anemia phyllitidis PE=2 SV=1 (tr|O82565|O82565_ANEPH)	tr|O82565|O82565_ANEPH [32]	42 kDa	1	0.3			mapped	D8S0X0	477	D8S0X0_SELML	0	tr|D8S0X0|D8S0X0_SELML	tr|O82565|O82565_ANEPH	sp|P53492|ACT7_ARATH	P53492	ACT7_ARATH	0
Scaffold	281930-79_1_ORF1	178	Cluster of >sp|Q40250|RBS_LACSA_Ribulose_bisphosphate_carboxylase_small_chain,_chloroplastic_OS=Lactuca_sativa_GN=RBCS_PE=2_SV=1|||6e-70 (281930-79_1_ORF1)	281930-79_1_ORF1 [2]	22 kDa	1	0.3			mapped	D8T7L5	478	D8T7L5_SELML	4.44241e-64	tr|D8T7L5|D8T7L5_SELML	281930-79_1_ORF1	sp|P10797|RBS2B_ARATH	P10797	RBS2B_ARATH	2.1032e-62
Scaffold	4641-1023_4_ORF2	581	>sp|Q41738|THI41_MAIZE_Thiamine_thiazole_synthase_1,_chloroplastic_OS=Zea_mays_GN=THI1-1_PE=2_SV=1|||0	4641-1023_4_ORF2	42 kDa	1	0.29			mapped	D8RPN5	479	D8RPN5_SELML	0	tr|D8RPN5|D8RPN5_SELML	4641-1023_4_ORF2	sp|Q38814|THI4_ARATH	Q38814	THI4_ARATH	0
Scaffold	318906-58_1_ORF1	929	no_acceptable_match|||NA	318906-58_1_ORF1	70 kDa	1	0.29			mapped	D8S9G0	480	D8S9G0_SELML	0	tr|D8S9G0|D8S9G0_SELML	318906-58_1_ORF1	sp|Q39161|NIR_ARATH	Q39161	NIR_ARATH	0
Scaffold	68626-305_4_ORF2	315	Cluster of >sp|Q9M4T8|PSA5_SOYBN_Proteasome_subunit_alpha_type-5_OS=Glycine_max_GN=PAE1_PE=2_SV=1|||1e-164 (68626-305_4_ORF2)	68626-305_4_ORF2 [2]	29 kDa	1	0.28			mapped	D8RG02	482	D8RG02_SELML	1.69865e-160	tr|D8RG02|D8RG02_SELML	68626-305_4_ORF2	sp|Q42134|PSA5B_ARATH	Q42134	PSA5B_ARATH	4.67755e-158
Scaffold	7073-864_3_ORF1	270	>sp|O23708|PSA2A_ARATH_Proteasome_subunit_alpha_type-2-A_OS=Arabidopsis_thaliana_GN=PAB1_PE=1_SV=1|||5e-161	7073-864_3_ORF1	26 kDa	1	0.26			mapped	D8S7M6	483	D8S7M6_SELML	2.39812e-148	tr|D8S7M6|D8S7M6_SELML	7073-864_3_ORF1	sp|O23708|PSA2A_ARATH	O23708	PSA2A_ARATH	4.87133e-158
Scaffold	34321-433_4_ORF2	729	no_acceptable_match|||NA	34321-433_4_ORF2	51 kDa	1	0.26			mapped	D8SB71	484	D8SB71_SELML	8.17435e-127	tr|D8SB71|D8SB71_SELML	34321-433_4_ORF2	tr|A0A1P8AWD7|A0A1P8AWD7_ARATH	A0A1P8AWD7	A0A1P8AWD7_ARATH	9.61436e-06
Scaffold	27371-482_6_ORF2	109	>sp|Q25AG5|ERG3_ORYSI_Elicitor-responsive_protein_3_OS=Oryza_sativa_subsp._indica_GN=ERG3_PE=2_SV=1|||3e-32	27371-482_6_ORF2	17 kDa	1	0.26			mapped	D8RPH2	485	D8RPH2_SELML	1.30303e-37	tr|D8RPH2|D8RPH2_SELML	27371-482_6_ORF2	sp|Q9C8S6|PP16B_ARATH	Q9C8S6	PP16B_ARATH	6.17516e-26
Scaffold	156068-186_5_ORF2	198	>sp|Q10121|YSD2_CAEEL_RutC_family_protein_C23G10.2_OS=Caenorhabditis_elegans_GN=C23G10.2_PE=2_SV=3|||5e-48	156068-186_5_ORF2	23 kDa	1	0.26			mapped	D8RS37	486	D8RS37_SELML	9.36456e-74	tr|D8RS37|D8RS37_SELML	156068-186_5_ORF2	sp|Q94JQ4|RIDA_ARATH	Q94JQ4	RIDA_ARATH	1.17959e-70
Scaffold	152853-192_1_ORF2	889	>sp|Q10318|ILV3_SCHPO_Putative_dihydroxy-acid_dehydratase,_mitochondrial_OS=Schizosaccharomyces_pombe_(strain_972_/_ATCC_24843)_GN=SPAC17G8.06c_PE=2_SV=1|||0	152853-192_1_ORF2	65 kDa	1	0.26			mapped	D8QVL8	487	D8QVL8_SELML	0	tr|D8QVL8|D8QVL8_SELML	152853-192_1_ORF2	sp|Q9LIR4|ILVD_ARATH	Q9LIR4	ILVD_ARATH	0
Scaffold	148668-200_2_ORF1	829	Cluster of >sp|Q9CA67|CHLP_ARATH_Geranylgeranyl_diphosphate_reductase,_chloroplastic_OS=Arabidopsis_thaliana_GN=CHLP_PE=1_SV=1|||0 (148668-200_2_ORF1)	148668-200_2_ORF1 [3]	59 kDa	1	0.26			mapped	D8RX83	488	D8RX83_SELML	0	tr|D8RX83|D8RX83_SELML	148668-200_2_ORF1	sp|Q9CA67|CHLP_ARATH	Q9CA67	CHLP_ARATH	0
Scaffold	131087-214_1_ORF2	146	>sp|P64741|Y887_MYCTU_Uncharacterized_protein_Rv0887c/MT0910_OS=Mycobacterium_tuberculosis_GN=Rv0887c_PE=4_SV=1|||6e-33	131087-214_1_ORF2	20 kDa	1	0.26			mapped	D8RQD8	489	D8RQD8_SELML	6.40316e-57	tr|D8RQD8|D8RQD8_SELML	131087-214_1_ORF2	sp|Q9LV66|Y5848_ARATH	Q9LV66	Y5848_ARATH	6.38013e-21
Scaffold	118026-228_6_ORF2	56	>sp|A0AT29|NLTP2_LENCU_Non-specific_lipid-transfer_protein_2_OS=Lens_culinaris_PE=1_SV=1|||1e-27	118026-228_6_ORF2	14 kDa	1	0.26			notMapped		490				118026-228_6_ORF2	sp|Q9LLR6|NLTP4_ARATH	Q9LLR6	NLTP4_ARATH	2.03896e-20
Scaffold	172805-164_1_ORF2	291	>sp|P31170|HS25P_ARATH_25.3_kDa_heat_shock_protein,_chloroplastic_OS=Arabidopsis_thaliana_GN=HSP25.3_PE=2_SV=1|||9e-38	172805-164_1_ORF2	27 kDa	1	0.24			mapped	D8RJR5	491	D8RJR5_SELML	2.57555e-31	tr|D8RJR5|D8RJR5_SELML	172805-164_1_ORF2	sp|P31170|HS25P_ARATH	P31170	HS25P_ARATH	7.92044e-34
Scaffold	48604-365_5_ORF2	1017	>sp|P36183|ENPL_HORVU_Endoplasmin_homolog_OS=Hordeum_vulgare_PE=2_SV=1|||0	48604-365_5_ORF2	93 kDa	1	0.23			mapped	D8TAK0	492	D8TAK0_SELML	0	tr|D8TAK0|D8TAK0_SELML	48604-365_5_ORF2	sp|Q9SIF2|HS905_ARATH	Q9SIF2	HS905_ARATH	0
Scaffold	93202-259_3_ORF2	998	Cluster of >sp|Q2IJ93|EFG1_ANADE_Elongation_factor_G_1_OS=Anaeromyxobacter_dehalogenans_(strain_2CP-C)_GN=fusA1_PE=3_SV=1|||0 (93202-259_3_ORF2)	93202-259_3_ORF2 [2]	87 kDa	1	0.22			mapped	D8RK56	493	D8RK56_SELML	0	tr|D8RK56|D8RK56_SELML	93202-259_3_ORF2	sp|Q9SI75|EFGC_ARATH	Q9SI75	EFGC_ARATH	0
Scaffold	3307-1172_3_ORF3	416	>sp|Q9SKT0|THF1_ARATH_Protein_THYLAKOID_FORMATION_1,_chloroplastic_OS=Arabidopsis_thaliana_GN=THF1_PE=1_SV=1|||2e-108	3307-1172_3_ORF3	33 kDa	1	0.22			mapped	D8SQ91	494	D8SQ91_SELML	1.02011e-116	tr|D8SQ91|D8SQ91_SELML	3307-1172_3_ORF3	sp|Q9SKT0|THF1_ARATH	Q9SKT0	THF1_ARATH	2.44502e-105
Scaffold	307966-64_2_ORF2	751	Cluster of >sp|P40370|ENO11_SCHPO_Enolase_1-1_OS=Schizosaccharomyces_pombe_(strain_972_/_ATCC_24843)_GN=eno101_PE=1_SV=2|||0 (307966-64_2_ORF2)	307966-64_2_ORF2 [2]	52 kDa	1	0.22			mapped	D8QU68	495	D8QU68_SELML	0	tr|D8QU68|D8QU68_SELML	307966-64_2_ORF2	sp|Q9ZW34|ENO3_ARATH	Q9ZW34	ENO3_ARATH	0
Scaffold	23928-513_3_ORF1	365	>sp|Q9XG77|PSA6_TOBAC_Proteasome_subunit_alpha_type-6_OS=Nicotiana_tabacum_GN=PAA1_PE=2_SV=1|||1e-157	23928-513_3_ORF1	31 kDa	1	0.22			mapped	D8T290	496	D8T290_SELML	4.84578e-158	tr|D8T290|D8T290_SELML	23928-513_3_ORF1	sp|O81147|PSA6B_ARATH	O81147	PSA6B_ARATH	9.66487e-153
Scaffold	181563-155_3_ORF2	812	>sp|Q3MBJ4|GLGC_ANAVT_Glucose-1-phosphate_adenylyltransferase_OS=Anabaena_variabilis_(strain_ATCC_29413_/_PCC_7937)_GN=glgC_PE=3_SV=1|||0	181563-155_3_ORF2	57 kDa	1	0.22			mapped	D8TFY1	497	D8TFY1_SELML	0	tr|D8TFY1|D8TFY1_SELML	181563-155_3_ORF2	sp|P55229|GLGL1_ARATH	P55229	GLGL1_ARATH	0
Scaffold	369283-36_1_ORF1	790	Cluster of >sp|P48644|AL1A1_BOVIN_Retinal_dehydrogenase_1_OS=Bos_taurus_GN=ALDH1A1_PE=2_SV=3|||0 (369283-36_1_ORF1)	369283-36_1_ORF1 [9]	56 kDa	1	0.2			mapped	D8QNT7	498	D8QNT7_SELML	0	tr|D8QNT7|D8QNT7_SELML	369283-36_1_ORF1	sp|Q8S528|AL2B7_ARATH	Q8S528	AL2B7_ARATH	0
Scaffold	306456-65_2_ORF1	877	Cluster of >sp|P20075|LEAD8_DAUCA_Embryonic_protein_DC-8_OS=Daucus_carota_PE=3_SV=1|||2e-20 (306456-65_2_ORF1)	306456-65_2_ORF1 [2]	64 kDa	1	0.2			mapped	D8QUA4	499	D8QUA4_SELML	1.63017e-29	tr|D8QUA4|D8QUA4_SELML	306456-65_2_ORF1	tr|F4IQI5|F4IQI5_ARATH	F4IQI5	F4IQI5_ARATH	2.97097e-24
Scaffold	23083-521_3_ORF2	200	>sp|O65729|RL18_CICAR_60S_ribosomal_protein_L18_(Fragment)_OS=Cicer_arietinum_GN=RPL18_PE=2_SV=1|||1e-109	23083-521_3_ORF2	23 kDa	1	0.2			mapped	D8RZ48	500	D8RZ48_SELML	4.52627e-106	tr|D8RZ48|D8RZ48_SELML	23083-521_3_ORF2	sp|P42791|RL182_ARATH	P42791	RL182_ARATH	1.03387e-105
Scaffold	5327-976_2_ORF1	375	>sp|O04130|SERA_ARATH_D-3-phosphoglycerate_dehydrogenase,_chloroplastic_OS=Arabidopsis_thaliana_GN=At1g17745_PE=1_SV=2|||3e-142	5327-976_2_ORF1 (+1)	31 kDa	1	0.19			mapped	D8RSY4	501	D8RSY4_SELML	3.1273e-157	tr|D8RSY4|D8RSY4_SELML	5327-976_2_ORF1	sp|O49485|SERA1_ARATH	O49485	SERA1_ARATH	4.04623e-151
Scaffold	7843-835_1_ORF2	661	Cluster of >sp|O13285|IDH1_CANTR_Isocitrate_dehydrogenase_[NADP],_mitochondrial_OS=Candida_tropicalis_GN=IDP1_PE=3_SV=1|||0 (7843-835_1_ORF2)	7843-835_1_ORF2 [8]	47 kDa	1	0.17			mapped	D8RFG1	502	D8RFG1_SELML	0	tr|D8RFG1|D8RFG1_SELML	7843-835_1_ORF2	sp|Q9SRZ6|ICDHC_ARATH	Q9SRZ6	ICDHC_ARATH	0
Scaffold	6912-873_2_ORF2	697	Cluster of >sp|Q9C5U3|PRS8A_ARATH_26S_protease_regulatory_subunit_8_homolog_A_OS=Arabidopsis_thaliana_GN=RPT6A_PE=2_SV=1|||0 (6912-873_2_ORF2)	6912-873_2_ORF2 [5]	49 kDa	1	0.17			mapped	D8RGS0	503	D8RGS0_SELML	0	tr|D8RGS0|D8RGS0_SELML	6912-873_2_ORF2	sp|Q9C5U3|PRS8A_ARATH	Q9C5U3	PRS8A_ARATH	0
Scaffold	2121-1366_3_ORF2	525	Cluster of >sp|Q9SF85|ADK1_ARATH_Adenosine_kinase_1_OS=Arabidopsis_thaliana_GN=ADK1_PE=1_SV=1|||0 (2121-1366_3_ORF2)	2121-1366_3_ORF2 [3]	39 kDa	1	0.17			mapped	D8SDY7	504	D8SDY7_SELML	0	tr|D8SDY7|D8SDY7_SELML	2121-1366_3_ORF2	sp|Q9SF85|ADK1_ARATH	Q9SF85	ADK1_ARATH	0
Scaffold	14462-637_1_ORF2	231	>sp|O23714|PSB2A_ARATH_Proteasome_subunit_beta_type-2-A_OS=Arabidopsis_thaliana_GN=PBD1_PE=1_SV=1|||8e-107	14462-637_1_ORF2	24 kDa	1	0.17			mapped	D8QT24	505	D8QT24_SELML	1.09873e-101	tr|D8QT24|D8QT24_SELML	14462-637_1_ORF2	sp|O23714|PSB2A_ARATH	O23714	PSB2A_ARATH	1.42529e-103
Scaffold	1-12177_3_ORF3	119	Cluster of >sp|Q85FL4|ATPE_ADICA_ATP_synthase_epsilon_chain,_chloroplastic_OS=Adiantum_capillus-veneris_GN=atpE_PE=2_SV=2|||2e-79 (1-12177_3_ORF3)	1-12177_3_ORF3 [2]	18 kDa	1	0.17			mapped	C7B2G0	506	C7B2G0_SELML	1.74284e-46	tr|C7B2G0|C7B2G0_SELML	1-12177_3_ORF3	sp|P09468|ATPE_ARATH	P09468	ATPE_ARATH	2.0591e-58
Scaffold	88372-267_5_ORF2	810	Cluster of >sp|O65595|KPYC_ARATH_Probable_pyruvate_kinase,_cytosolic_isozyme_OS=Arabidopsis_thaliana_GN=At4g26390_PE=2_SV=1|||0 (88372-267_5_ORF2)	88372-267_5_ORF2 [8]	57 kDa	1	0.15			mapped	D8SKP8	507	D8SKP8_SELML	0	tr|D8SKP8|D8SKP8_SELML	88372-267_5_ORF2	tr|Q9FFP6|Q9FFP6_ARATH	Q9FFP6	Q9FFP6_ARATH	0
Scaffold	23981-512_3_ORF1	1028	Cluster of >sp|Q38882|PLDA1_ARATH_Phospholipase_D_alpha_1_OS=Arabidopsis_thaliana_GN=PLDALPHA1_PE=1_SV=2|||0 (23981-512_3_ORF1)	23981-512_3_ORF1 [2]	95 kDa	1	0.15			mapped	D8RMV6	508	D8RMV6_SELML	0	tr|D8RMV6|D8RMV6_SELML	23981-512_3_ORF1	sp|Q38882|PLDA1_ARATH	Q38882	PLDA1_ARATH	0
Scaffold	6809-878_4_ORF2	444	>sp|Q6UNT2|RL5_CUCSA_60S_ribosomal_protein_L5_OS=Cucumis_sativus_GN=RPL5_PE=2_SV=1|||4e-161	6809-878_4_ORF2	35 kDa	1	0.14			mapped	D8R9P8	509	D8R9P8_SELML	1.90581e-152	tr|D8R9P8|D8R9P8_SELML	6809-878_4_ORF2	sp|P49227|RL52_ARATH	P49227	RL52_ARATH	1.08999e-153
Scaffold	26640-489_1_ORF2	143	>sp|A5GNB0|CH10_SYNPW_10_kDa_chaperonin_OS=Synechococcus_sp._(strain_WH7803)_GN=groS_PE=3_SV=1|||6e-15	26640-489_1_ORF2	19 kDa	1	0.13			mapped	D8T688	510	D8T688_SELML	3.23516e-43	tr|D8T688|D8T688_SELML	26640-489_1_ORF2	sp|Q9M1C2|CH101_ARATH	Q9M1C2	CH101_ARATH	9.48447e-39
Scaffold	177140-159_2_ORF1	774	Cluster of >sp|Q08637|NTPB_ENTHA_V-type_sodium_ATPase_subunit_B_OS=Enterococcus_hirae_(strain_ATCC_9790_/_DSM_20160_/_JCM_8729_/_LMG_6399_/_NBRC_3181_/_NCIMB_6459_/_NCDO_1258)_GN=ntpB_PE=1_SV=1|||0 (177140-159_2_ORF1)	177140-159_2_ORF1 [7]	54 kDa	1	0.13			mapped	D8SQC5	511	D8SQC5_SELML	0	tr|D8SQC5|D8SQC5_SELML	177140-159_2_ORF1	tr|F4JTQ0|F4JTQ0_ARATH	F4JTQ0	F4JTQ0_ARATH	0
Scaffold	tr|B9RUZ2|B9RUZ2_RICCO	60	Cluster of Histone H2A OS=Ricinus communis GN=RCOM_0897270 PE=3 SV=1 (tr|B9RUZ2|B9RUZ2_RICCO)	tr|B9RUZ2|B9RUZ2_RICCO [17]	14 kDa	1	0.12			mapped	D8SQE3	512	D8SQE3_SELML	2.39565e-77	tr|D8SQE3|D8SQE3_SELML	tr|B9RUZ2|B9RUZ2_RICCO	sp|Q9C944|H2AV3_ARATH	Q9C944	H2AV3_ARATH	6.67495e-76
Scaffold	139931-207_5_ORF1	398	>sp|O04603|RK5_ARATH_50S_ribosomal_protein_L5,_chloroplastic_OS=Arabidopsis_thaliana_GN=RPL5_PE=1_SV=1|||1e-95	139931-207_5_ORF1	32 kDa	1	0.12			mapped	D8QYI4	513	D8QYI4_SELML	9.96579e-93	tr|D8QYI4|D8QYI4_SELML	139931-207_5_ORF1	sp|O04603|RK5_ARATH	O04603	RK5_ARATH	2.4134e-92
Scaffold	170504-166_2_ORF2	864	>sp|P30184|AMPL1_ARATH_Leucine_aminopeptidase_1_OS=Arabidopsis_thaliana_GN=PM25_PE=1_SV=1|||0	170504-166_2_ORF2	63 kDa	1	0.11			mapped	D8R1F7	514	D8R1F7_SELML	0	tr|D8R1F7|D8R1F7_SELML	170504-166_2_ORF2	sp|Q944P7|AMPL2_ARATH	Q944P7	AMPL2_ARATH	0
Scaffold	85783-271_1_ORF2	450	>sp|P52578|IFRH_SOLTU_Isoflavone_reductase_homolog_OS=Solanum_tuberosum_PE=2_SV=1|||3e-117	85783-271_1_ORF2	35 kDa	1	0.1			mapped	D8SZ88	515	D8SZ88_SELML	1.60973e-116	tr|D8SZ88|D8SZ88_SELML	85783-271_1_ORF2	sp|Q9T030|PBER1_ARATH	Q9T030	PBER1_ARATH	4.02829e-115
Scaffold	49804-360_4_ORF2	630	Cluster of >sp|P25856|G3PA_ARATH_Glyceraldehyde-3-phosphate_dehydrogenase_A,_chloroplastic_OS=Arabidopsis_thaliana_GN=GAPA_PE=1_SV=3|||0 (49804-360_4_ORF2)	49804-360_4_ORF2 [30]	46 kDa	1	0.1			mapped	D8SPI9	516	D8SPI9_SELML	0	tr|D8SPI9|D8SPI9_SELML	49804-360_4_ORF2	tr|A0A1P8APR6|A0A1P8APR6_ARATH	A0A1P8APR6	A0A1P8APR6_ARATH	0
Scaffold	36369-420_5_ORF2	478	>sp|Q8LJS2|HDT1_SOYBN_Histone_deacetylase_HDT1_OS=Glycine_max_GN=HDT1_PE=2_SV=1|||1e-41	36369-420_5_ORF2 (+1)	36 kDa	1	0.09			mapped	D8T873	517	D8T873_SELML	3.30984e-28	tr|D8T873|D8T873_SELML	36369-420_5_ORF2	sp|Q9LZR5|HDT3_ARATH	Q9LZR5	HDT3_ARATH	3.02405e-25
Scaffold	20213-554_2_ORF1	566	Cluster of >sp|Q9SLA8|FABI_ARATH_Enoyl-[acyl-carrier-protein]_reductase_[NADH],_chloroplastic_OS=Arabidopsis_thaliana_GN=MOD1_PE=1_SV=1|||0 (20213-554_2_ORF1)	20213-554_2_ORF1 [6]	42 kDa	1	0.09			mapped	D8RNK6	518	D8RNK6_SELML	8.21749e-178	tr|D8RNK6|D8RNK6_SELML	20213-554_2_ORF1	sp|Q9SLA8|FABI_ARATH	Q9SLA8	FABI_ARATH	4.48329e-180
Scaffold	18828-572_2_ORF1	374	Cluster of >sp|Q9LSU0|PSA3_ORYSJ_Proteasome_subunit_alpha_type-3_OS=Oryza_sativa_subsp._japonica_GN=PAG1_PE=2_SV=1|||3e-166 (18828-572_2_ORF1)	18828-572_2_ORF1 [2]	31 kDa	1	0.07			mapped	D8RLK8	519	D8RLK8_SELML	5.54051e-154	tr|D8RLK8|D8RLK8_SELML	18828-572_2_ORF1	sp|O23715|PSA3_ARATH	O23715	PSA3_ARATH	4.684e-162
Scaffold	tr|D8RLH8|D8RLH8_SELML	693	Cluster of Phosphoglycerate kinase OS=Selaginella moellendorffii GN=SELMODRAFT_267533 PE=3 SV=1 (tr|D8RLH8|D8RLH8_SELML)	tr|D8RLH8|D8RLH8_SELML [17]	49 kDa	1	0.06			notMapped		520				tr|D8RLH8|D8RLH8_SELML	sp|Q9C5U8|HIS8_ARATH	Q9C5U8	HIS8_ARATH	0
Scaffold	154679-189_1_ORF2	457	Cluster of >sp|P26320|PSBO_SOLTU_Oxygen-evolving_enhancer_protein_1,_chloroplastic_OS=Solanum_tuberosum_GN=PSBO_PE=2_SV=1|||7e-173 (154679-189_1_ORF2)	154679-189_1_ORF2 [7]	35 kDa	1	0.05			mapped	D8TBN9	521	D8TBN9_SELML	1.45887e-145	tr|D8TBN9|D8TBN9_SELML	154679-189_1_ORF2	sp|Q9S841|PSBO2_ARATH	Q9S841	PSBO2_ARATH	2.2627e-159
Scaffold	11164-718_2_ORF2	343	>sp|Q9SLQ8|PSBP_CUCSA_Oxygen-evolving_enhancer_protein_2,_chloroplastic_OS=Cucumis_sativus_GN=PSBP_PE=2_SV=1|||6e-108	11164-718_2_ORF2	30 kDa	1	0.05			mapped	D8TBL6	522	D8TBL6_SELML	2.61895e-101	tr|D8TBL6|D8TBL6_SELML	11164-718_2_ORF2	sp|Q42029|PSBP1_ARATH	Q42029	PSBP1_ARATH	2.33397e-102
Scaffold	tr|Q7Y0W7|Q7Y0W7_LUPAL	782	Cluster of Isocitrate dehydrogenase [NADP] OS=Lupinus albus GN=LaICDH2;1 PE=2 SV=1 (tr|Q7Y0W7|Q7Y0W7_LUPAL)	tr|Q7Y0W7|Q7Y0W7_LUPAL [3]	55 kDa	1	0			mapped	D8RFG1	523	D8RFG1_SELML	0	tr|D8RFG1|D8RFG1_SELML	tr|Q7Y0W7|Q7Y0W7_LUPAL	sp|Q8LPJ5|ICDHP_ARATH	Q8LPJ5	ICDHP_ARATH	0
Scaffold	tr|Q6AV23|Q6AV23_ORYSJ	811	Cluster of Putative TCP-1/cpn60 chaperonin family protein OS=Oryza sativa subsp. japonica GN=OSJNBa0063J18.19 PE=2 SV=1 (tr|Q6AV23|Q6AV23_ORYSJ)	tr|Q6AV23|Q6AV23_ORYSJ [4]	57 kDa	1	0			mapped	D8SP86	524	D8SP86_SELML	0	tr|D8SP86|D8SP86_SELML	tr|Q6AV23|Q6AV23_ORYSJ	sp|Q940P8|TCPB_ARATH	Q940P8	TCPB_ARATH	0
Scaffold	tr|E3URM0|E3URM0_PTEVI	284	Cluster of Triosephosphate isomerase OS=Pteris vittata GN=cTPI PE=2 SV=1 (tr|E3URM0|E3URM0_PTEVI)	tr|E3URM0|E3URM0_PTEVI [12]	27 kDa	1	0			mapped	D8QR59	525	D8QR59_SELML	1.00759e-140	tr|D8QR59|D8QR59_SELML	tr|E3URM0|E3URM0_PTEVI	sp|P48491|TPIS_ARATH	P48491	TPIS_ARATH	1.22916e-147
Scaffold	tr|E1ZJ10|E1ZJ10_CHLVA	276	Putative uncharacterized protein OS=Chlorella variabilis GN=CHLNCDRAFT_56227 PE=4 SV=1	tr|E1ZJ10|E1ZJ10_CHLVA	27 kDa	1	0			mapped	D8SUF1	526	D8SUF1_SELML	6.01402e-124	tr|D8SUF1|D8SUF1_SELML	tr|E1ZJ10|E1ZJ10_CHLVA	sp|Q9SHR7|CB21_ARATH	Q9SHR7	CB21_ARATH	9.15003e-122
Scaffold	tr|D8UI05|D8UI05_VOLCA	707	Elongation factor Tu OS=Volvox carteri GN=efg8 PE=3 SV=1	tr|D8UI05|D8UI05_VOLCA (+1)	50 kDa	1	0			mapped	D8S6G0	527	D8S6G0_SELML	0	tr|D8S6G0|D8S6G0_SELML	tr|D8UI05|D8UI05_VOLCA	sp|Q9ZT91|EFTM_ARATH	Q9ZT91	EFTM_ARATH	0
Scaffold	tr|B6T0A2|B6T0A2_MAIZE	93	Calmodulin OS=Zea mays PE=2 SV=1	tr|B6T0A2|B6T0A2_MAIZE	17 kDa	1	0			mapped	D8QWY9	528	D8QWY9_SELML	3.93388e-98	tr|D8QWY9|D8QWY9_SELML	tr|B6T0A2|B6T0A2_MAIZE	sp|Q03509|CALM6_ARATH	Q03509	CALM6_ARATH	3.07315e-97
Scaffold	tr|A9SRU1|A9SRU1_PHYPA	705	Cluster of Predicted protein OS=Physcomitrella patens subsp. patens GN=PHYPADRAFT_233909 PE=3 SV=1 (tr|A9SRU1|A9SRU1_PHYPA)	tr|A9SRU1|A9SRU1_PHYPA [8]	50 kDa	1	0			mapped	D8R6E7	529	D8R6E7_SELML	0	tr|D8R6E7|D8R6E7_SELML	tr|A9SRU1|A9SRU1_PHYPA	sp|Q9SL67|PRS4B_ARATH	Q9SL67	PRS4B_ARATH	0
Scaffold	tr|A9SF86|A9SF86_PHYPA	1078	Cluster of Predicted protein OS=Physcomitrella patens subsp. patens GN=PHYPADRAFT_232291 PE=3 SV=1 (tr|A9SF86|A9SF86_PHYPA)	tr|A9SF86|A9SF86_PHYPA [4]	118 kDa	1	0			mapped	D8S8E0	530	D8S8E0_SELML	0	tr|D8S8E0|D8S8E0_SELML	tr|A9SF86|A9SF86_PHYPA	sp|Q9LJL3|PREP1_ARATH	Q9LJL3	PREP1_ARATH	0
Scaffold	tr|A2XV92|A2XV92_ORYSI	132	Putative uncharacterized protein OS=Oryza sativa subsp. indica GN=OsI_16531 PE=3 SV=1	tr|A2XV92|A2XV92_ORYSI (+7)	19 kDa	1	0			notMapped		531				tr|A2XV92|A2XV92_ORYSI	sp|P21238|CPNA1_ARATH	P21238	CPNA1_ARATH	0
Scaffold	tr|A2X6N1|A2X6N1_ORYSI	227	Cluster of 60S ribosomal protein L6 OS=Oryza sativa subsp. indica GN=OsI_07870 PE=3 SV=1 (tr|A2X6N1|A2X6N1_ORYSI)	tr|A2X6N1|A2X6N1_ORYSI [13]	24 kDa	1	0			notMapped		532				tr|A2X6N1|A2X6N1_ORYSI	sp|Q96300|14337_ARATH	Q96300	14337_ARATH	1.10929e-161
Scaffold	sp|P45726|PALY_CAMSI	968	Phenylalanine ammonia-lyase OS=Camellia sinensis GN=PAL PE=2 SV=1	sp|P45726|PALY_CAMSI (+1)	78 kDa	1	0			mapped	D8SER3	533	D8SER3_SELML	0	tr|D8SER3|D8SER3_SELML	sp|P45726|PALY_CAMSI	sp|P35510|PAL1_ARATH	P35510	PAL1_ARATH	0
Scaffold	REV_152483-192_1_ORF2	692	REV_152483-192_1_ORF2	REV_152483-192_1_ORF2 (+1)	49 kDa	1	0			notMapped		534				REV_152483-192_1_ORF2	tr|Q9SKZ0|Q9SKZ0_ARATH	Q9SKZ0	Q9SKZ0_ARATH	4.18317e-48
Scaffold	9903-755_2_ORF2	1000	>sp|P0C1I9|CYP11_RHIO9_Peptidyl-prolyl_cis-trans_isomerase_cyp11_OS=Rhizopus_delemar_(strain_RA_99-880_/_ATCC_MYA-4621_/_FGSC_9543_/_NRRL_43880)_GN=cyp11_PE=3_SV=1|||2e-79	9903-755_2_ORF2 (+1)	87 kDa	1	0			notMapped		535				9903-755_2_ORF2	sp|Q9LMF1|U85A3_ARATH	Q9LMF1	U85A3_ARATH	4.3638e-87
Scaffold	95461-256_2_ORF1	16	>sp|P29409|PGKH_SPIOL_Phosphoglycerate_kinase,_chloroplastic_(Fragment)_OS=Spinacia_oleracea_PE=2_SV=2|||3e-47	95461-256_2_ORF1	10 kDa	1	0			mapped	D8RLH8	536	D8RLH8_SELML	3.1455e-47	tr|D8RLH8|D8RLH8_SELML	95461-256_2_ORF1	sp|Q9LD57|PGKH1_ARATH	Q9LD57	PGKH1_ARATH	5.63013e-43
Scaffold	77207-287_4_ORF2	795	>sp|Q8RWN9|OPD22_ARATH_Dihydrolipoyllysine-residue_acetyltransferase_component_2_of_pyruvate_dehydrogenase_complex,_mitochondrial_OS=Arabidopsis_thaliana_GN=At3g13930_PE=1_SV=2|||0	77207-287_4_ORF2	56 kDa	1	0			mapped	D8RIN1	537	D8RIN1_SELML	2.90131e-180	tr|D8RIN1|D8RIN1_SELML	77207-287_4_ORF2	sp|Q5M729|ODP23_ARATH	Q5M729	ODP23_ARATH	0
Scaffold	72587-296_2_ORF2	445	>sp|Q8LB10|CLPR4_ARATH_ATP-dependent_Clp_protease_proteolytic_subunit-related_protein_4,_chloroplastic_OS=Arabidopsis_thaliana_GN=CLPR4_PE=1_SV=1|||4e-135	72587-296_2_ORF2	35 kDa	1	0			mapped	D8SHA1	538	D8SHA1_SELML	1.20543e-117	tr|D8SHA1|D8SHA1_SELML	72587-296_2_ORF2	sp|Q8LB10|CLPR4_ARATH	Q8LB10	CLPR4_ARATH	3.56656e-132
Scaffold	66321-310_3_ORF2	111	>sp|P49108|PSBR_BRACM_Photosystem_II_10_kDa_polypeptide,_chloroplastic_OS=Brassica_campestris_GN=PSBR_PE=2_SV=1|||8e-50	66321-310_3_ORF2 (+1)	18 kDa	1	0			mapped	D8SLM2	539	D8SLM2_SELML	1.73255e-54	tr|D8SLM2|D8SLM2_SELML	66321-310_3_ORF2	sp|P27202|PSBR_ARATH	P27202	PSBR_ARATH	7.74617e-44
Scaffold	60548-325_6_ORF2	699	>sp|O59826|KCAB_SCHPO_Putative_voltage-gated_potassium_channel_subunit_beta_OS=Schizosaccharomyces_pombe_(strain_972_/_ATCC_24843)_GN=SPCC965.06_PE=2_SV=1|||4e-11	60548-325_6_ORF2	49 kDa	1	0			mapped	D8SB71	540	D8SB71_SELML	2.34867e-121	tr|D8SB71|D8SB71_SELML	60548-325_6_ORF2	sp|Q9M338|AKRCB_ARATH	Q9M338	AKRCB_ARATH	8.62181e-05
Scaffold	6036-926_2_ORF1	394	>sp|Q9ASS6|CP20B_ARATH_Peptidyl-prolyl_cis-trans_isomerase_CYP20-2,_chloroplastic_OS=Arabidopsis_thaliana_GN=CYP20-2_PE=1_SV=1|||1e-96	6036-926_2_ORF1	32 kDa	1	0			mapped	D8SU63	541	D8SU63_SELML	2.23153e-96	tr|D8SU63|D8SU63_SELML	6036-926_2_ORF1	sp|Q9ASS6|PNSL5_ARATH	Q9ASS6	PNSL5_ARATH	2.45386e-93
Scaffold	59878-327_6_ORF2	127	>sp|P93092|ACP1_CASGL_Acyl_carrier_protein_1,_chloroplastic_OS=Casuarina_glauca_GN=ACP1_PE=2_SV=1|||4e-35	59878-327_6_ORF2	18 kDa	1	0			mapped	D8RT99	542	D8RT99_SELML	1.73509e-28	tr|D8RT99|D8RT99_SELML	59878-327_6_ORF2	sp|Q9SW21|ACP4_ARATH	Q9SW21	ACP4_ARATH	4.46539e-29
Scaffold	5-9806_2_ORF2	994	Cluster of >sp|B0C474|PSAA_ACAM1_Photosystem_I_P700_chlorophyll_a_apoprotein_A1_OS=Acaryochloris_marina_(strain_MBIC_11017)_GN=psaA_PE=3_SV=1|||0 (5-9806_2_ORF2)	5-9806_2_ORF2 [3]	86 kDa	1	0			mapped	C7B2K6	544	C7B2K6_SELML	0	tr|C7B2K6|C7B2K6_SELML	5-9806_2_ORF2	sp|P56766|PSAA_ARATH	P56766	PSAA_ARATH	0
Scaffold	47558-369_4_ORF2	738	Cluster of >sp|P46643|AAT1_ARATH_Aspartate_aminotransferase,_mitochondrial_OS=Arabidopsis_thaliana_GN=ASP1_PE=1_SV=1|||0 (47558-369_4_ORF2)	47558-369_4_ORF2 [9]	52 kDa	1	0			mapped	D8R1D2	545	D8R1D2_SELML	0	tr|D8R1D2|D8R1D2_SELML	47558-369_4_ORF2	sp|P46643|AAT1_ARATH	P46643	AAT1_ARATH	0
Scaffold	40578-399_1_ORF2	248	>sp|Q85FI4|RR3_ADICA_30S_ribosomal_protein_S3,_chloroplastic_OS=Adiantum_capillus-veneris_GN=rps3_PE=2_SV=2|||4e-136	40578-399_1_ORF2	25 kDa	1	0			mapped	D8TEA6	546	D8TEA6_SELML	2.8095e-62	tr|D8TEA6|D8TEA6_SELML	40578-399_1_ORF2	sp|P56798|RR3_ARATH	P56798	RR3_ARATH	6.73291e-82
Scaffold	37807-413_3_ORF1	214	>sp|Q93VI3|RL171_ARATH_60S_ribosomal_protein_L17-1_OS=Arabidopsis_thaliana_GN=RPL17A_PE=1_SV=1|||3e-110	37807-413_3_ORF1	24 kDa	1	0			mapped	D8RL47	549	D8RL47_SELML	9.54599e-105	tr|D8RL47|D8RL47_SELML	37807-413_3_ORF1	sp|Q93VI3|RL171_ARATH	Q93VI3	RL171_ARATH	5.22207e-107
Scaffold	357556-40_1_ORF1	685	>sp|P52901|ODPA1_ARATH_Pyruvate_dehydrogenase_E1_component_subunit_alpha-1,_mitochondrial_OS=Arabidopsis_thaliana_GN=At1g59900_PE=1_SV=2|||3e-161	357556-40_1_ORF1 (+1)	48 kDa	1	0			mapped	D8RLY8	550	D8RLY8_SELML	0	tr|D8RLY8|D8RLY8_SELML	357556-40_1_ORF1	sp|P52901|ODPA1_ARATH	P52901	ODPA1_ARATH	1.70655e-158
Scaffold	35041-428_5_ORF2	1101	>sp|Q9M8D3|PUR4_ARATH_Probable_phosphoribosylformylglycinamidine_synthase,_chloroplastic/mitochondrial_OS=Arabidopsis_thaliana_GN=At1g74260_PE=1_SV=3|||0	35041-428_5_ORF2	156 kDa	1	0			mapped	D8SDW9	551	D8SDW9_SELML	0	tr|D8SDW9|D8SDW9_SELML	35041-428_5_ORF2	sp|Q9M8D3|PUR4_ARATH	Q9M8D3	PUR4_ARATH	0
Scaffold	34727-430_6_ORF2	86	>sp|P49637|R27A3_ARATH_60S_ribosomal_protein_L27a-3_OS=Arabidopsis_thaliana_GN=RPL27AC_PE=2_SV=2|||3e-81	34727-430_6_ORF2	16 kDa	1	0			mapped	D8QU84	552	D8QU84_SELML	1.94326e-69	tr|D8QU84|D8QU84_SELML	34727-430_6_ORF2	sp|P49637|R27A3_ARATH	P49637	R27A3_ARATH	8.73061e-78
Scaffold	3434-1154_1_ORF2	736	>sp|P21856|GDIA_BOVIN_Rab_GDP_dissociation_inhibitor_alpha_OS=Bos_taurus_GN=GDI1_PE=1_SV=1|||0	3434-1154_1_ORF2	52 kDa	1	0			mapped	D8T0M5	553	D8T0M5_SELML	0	tr|D8T0M5|D8T0M5_SELML	3434-1154_1_ORF2	sp|Q96254|GDI1_ARATH	Q96254	GDI1_ARATH	0
Scaffold	326323-55_2_ORF2	849	no_acceptable_match|||NA	326323-55_2_ORF2	60 kDa	1	0			mapped	D8T4V8	554	D8T4V8_SELML	5.28206e-109	tr|D8T4V8|D8T4V8_SELML	326323-55_2_ORF2	sp|Q9SCU1|PATL6_ARATH	Q9SCU1	PATL6_ARATH	7.91466e-96
Scaffold	31174-453_6_ORF2	300	>sp|Q852S5|NDK2_TOBAC_Nucleoside_diphosphate_kinase_2,_chloroplastic_OS=Nicotiana_tabacum_GN=NDPK2_PE=1_SV=1|||2e-92	31174-453_6_ORF2	28 kDa	1	0			mapped	D8S2E3	555	D8S2E3_SELML	5.53903e-87	tr|D8S2E3|D8S2E3_SELML	31174-453_6_ORF2	sp|O64903|NDK2_ARATH	O64903	NDK2_ARATH	1.47897e-86
Scaffold	307943-64_4_ORF1	38	>sp|P04907|GSTF3_MAIZE_Glutathione_S-transferase_3_OS=Zea_mays_GN=GST3_PE=1_SV=4|||7e-41	307943-64_4_ORF1	13 kDa	1	0			mapped	D8R0M0	556	D8R0M0_SELML	1.26938e-41	tr|D8R0M0|D8R0M0_SELML	307943-64_4_ORF1	sp|O80852|GSTF9_ARATH	O80852	GSTF9_ARATH	5.83983e-33
Scaffold	294468-71_2_ORF2	851	Cluster of >sp|Q42521|DCE1_ARATH_Glutamate_decarboxylase_1_OS=Arabidopsis_thaliana_GN=GAD1_PE=1_SV=2|||0 (294468-71_2_ORF2)	294468-71_2_ORF2 [2]	61 kDa	1	0			mapped	D8SBV2	557	D8SBV2_SELML	0	tr|D8SBV2|D8SBV2_SELML	294468-71_2_ORF2	sp|Q42521|DCE1_ARATH	Q42521	DCE1_ARATH	0
Scaffold	27769-479_3_ORF1	36	>sp|P23509|GLGS_SOLTU_Glucose-1-phosphate_adenylyltransferase_small_subunit,_chloroplastic/amyloplastic_OS=Solanum_tuberosum_PE=1_SV=2|||8e-68	27769-479_3_ORF1	13 kDa	1	0			mapped	D8SER8	558	D8SER8_SELML	8.9932e-55	tr|D8SER8|D8SER8_SELML	27769-479_3_ORF1	sp|P55228|GLGS_ARATH	P55228	GLGS_ARATH	4.42967e-63
Scaffold	262994-91_3_ORF2	173	>sp|Q9FH13|RRAA3_ARATH_Regulator_of_ribonuclease-like_protein_3_OS=Arabidopsis_thaliana_GN=At5g56260_PE=2_SV=1|||3e-75	262994-91_3_ORF2 (+1)	21 kDa	1	0			mapped	D8T6M3	560	D8T6M3_SELML	7.9692e-77	tr|D8T6M3|D8T6M3_SELML	262994-91_3_ORF2	sp|Q9FH13|RRAA3_ARATH	Q9FH13	RRAA3_ARATH	1.02696e-71
Scaffold	262265-91_1_ORF2	181	>sp|P16972|FER2_ARATH_Ferredoxin-2,_chloroplastic_OS=Arabidopsis_thaliana_GN=FD2_PE=1_SV=1|||3e-49	262265-91_1_ORF2	22 kDa	1	0			mapped	D8R574	561	D8R574_SELML	7.71943e-38	tr|D8R574|D8R574_SELML	262265-91_1_ORF2	sp|P16972|FER2_ARATH	P16972	FER2_ARATH	2.16581e-45
Scaffold	246708-102_5_ORF2	569	>sp|Q7XJ02|APX7_ORYSJ_Probable_L-ascorbate_peroxidase_7,_chloroplastic_OS=Oryza_sativa_subsp._japonica_GN=APX7_PE=2_SV=1|||1e-170	246708-102_5_ORF2	42 kDa	1	0			mapped	D8SS55	563	D8SS55_SELML	7.42097e-165	tr|D8SS55|D8SS55_SELML	246708-102_5_ORF2	sp|Q42593|APXT_ARATH	Q42593	APXT_ARATH	2.79955e-166
Scaffold	23540-517_5_ORF2	681	>sp|Q9LP45|PSD11_ARATH_26S_proteasome_non-ATPase_regulatory_subunit_11_OS=Arabidopsis_thaliana_GN=RPN6A_PE=1_SV=1|||0	23540-517_5_ORF2	48 kDa	1	0			mapped	D8R1Q0	564	D8R1Q0_SELML	0	tr|D8R1Q0|D8R1Q0_SELML	23540-517_5_ORF2	sp|Q9LP45|PSD11_ARATH	Q9LP45	PSD11_ARATH	0
Scaffold	227095-115_1_ORF2	549	>sp|Q84W65|SUFE_ARATH_SufE-like_protein,_chloroplastic_OS=Arabidopsis_thaliana_GN=EMB1374_PE=1_SV=2|||3e-109	227095-115_1_ORF2 (+2)	41 kDa	1	0			mapped	D8R4C8	565	D8R4C8_SELML	6.15309e-92	tr|D8R4C8|D8R4C8_SELML	227095-115_1_ORF2	sp|Q84W65|SUFE1_ARATH	Q84W65	SUFE1_ARATH	3.22404e-106
Scaffold	225352-117_1_ORF2	674	>sp|A2Z7B3|GME1_ORYSI_GDP-mannose_3,5-epimerase_1_OS=Oryza_sativa_subsp._indica_GN=OsI_032456_PE=2_SV=1|||0	225352-117_1_ORF2 (+1)	48 kDa	1	0			mapped	D8SRX1	566	D8SRX1_SELML	0	tr|D8SRX1|D8SRX1_SELML	225352-117_1_ORF2	sp|Q93VR3|GME_ARATH	Q93VR3	GME_ARATH	0
Scaffold	224245-118_2_ORF1	603	>sp|P55607|Y4OV_RHISN_Uncharacterized_protein_y4oV_OS=Rhizobium_sp._(strain_NGR234)_GN=NGR_a02140_PE=4_SV=1|||1e-116	224245-118_2_ORF1 (+1)	44 kDa	1	0			notMapped		567				224245-118_2_ORF1	sp|Q8RWV0|TKTC1_ARATH	Q8RWV0	TKTC1_ARATH	0
Scaffold	218625-122_1_ORF2	239	>sp|O22773|TL16_ARATH_Thylakoid_lumenal_16.5_kDa_protein,_chloroplastic_OS=Arabidopsis_thaliana_GN=At4g02530_PE=1_SV=3|||2e-50	218625-122_1_ORF2	25 kDa	1	0			mapped	D8RKJ7	568	D8RKJ7_SELML	2.61475e-48	tr|D8RKJ7|D8RKJ7_SELML	218625-122_1_ORF2	sp|O22773|TL16_ARATH	O22773	TL16_ARATH	8.5455e-47
Scaffold	210312-129_2_ORF1	974	>sp|P34422|DPF6_CAEEL_Dipeptidyl_peptidase_family_member_6_OS=Caenorhabditis_elegans_GN=dpf-6_PE=2_SV=2|||4e-29	210312-129_2_ORF1 (+1)	80 kDa	1	0			mapped	D8TAZ4	569	D8TAZ4_SELML	0	tr|D8TAZ4|D8TAZ4_SELML	210312-129_2_ORF1	tr|F4K2Y3|F4K2Y3_ARATH	F4K2Y3	F4K2Y3_ARATH	0
Scaffold	20760-547_4_ORF1	144	>sp|Q42961|PGKH_TOBAC_Phosphoglycerate_kinase,_chloroplastic_OS=Nicotiana_tabacum_PE=2_SV=1|||8e-116	20760-547_4_ORF1	20 kDa	1	0			mapped	D8RMZ2	570	D8RMZ2_SELML	2.29075e-111	tr|D8RMZ2|D8RMZ2_SELML	20760-547_4_ORF1	sp|Q9LD57|PGKH1_ARATH	Q9LD57	PGKH1_ARATH	9.28226e-112
Scaffold	19573-562_5_ORF2	1074	>sp|Q9SYI0|SECA1_ARATH_Protein_translocase_subunit_SECA1,_chloroplastic_OS=Arabidopsis_thaliana_GN=SECA1_PE=1_SV=2|||0	19573-562_5_ORF2	116 kDa	1	0			mapped	D8SK06	571	D8SK06_SELML	0	tr|D8SK06|D8SK06_SELML	19573-562_5_ORF2	tr|A0A1P8B485|A0A1P8B485_ARATH	A0A1P8B485	A0A1P8B485_ARATH	0
Scaffold	190037-147_5_ORF1	936	>sp|Q23892|GLUA_DICDI_Lysosomal_beta_glucosidase_OS=Dictyostelium_discoideum_GN=gluA_PE=1_SV=2|||1e-77	190037-147_5_ORF1 (+2)	70 kDa	1	0			mapped	D8QPF8	572	D8QPF8_SELML	0	tr|D8QPF8|D8QPF8_SELML	190037-147_5_ORF1	tr|A0A1P8BG25|A0A1P8BG25_ARATH	A0A1P8BG25	A0A1P8BG25_ARATH	0
Scaffold	180631-155_1_ORF1	837	>sp|P52894|ALA2_HORVU_Alanine_aminotransferase_2_OS=Hordeum_vulgare_PE=1_SV=1|||0	180631-155_1_ORF1 (+1)	59 kDa	1	0			notMapped		573				180631-155_1_ORF1	sp|O81235|SODM1_ARATH	O81235	SODM1_ARATH	1.50805e-104
Scaffold	177876-158_1_ORF2	390	>sp|Q8LE52|DHAR3_ARATH_Glutathione_S-transferase_DHAR3,_chloroplastic_OS=Arabidopsis_thaliana_GN=DHAR3_PE=1_SV=1|||2e-106	177876-158_1_ORF2 (+1)	32 kDa	1	0			mapped	D8S946	574	D8S946_SELML	2.15467e-109	tr|D8S946|D8S946_SELML	177876-158_1_ORF2	sp|Q8LE52|DHAR3_ARATH	Q8LE52	DHAR3_ARATH	3.08222e-103
Scaffold	176372-160_3_ORF1	326	>sp|Q9C5D0|CBSX2_ARATH_CBS_domain-containing_protein_CBSX2,_chloroplastic_OS=Arabidopsis_thaliana_GN=CBSX2_PE=1_SV=1|||5e-84	176372-160_3_ORF1 (+1)	29 kDa	1	0			mapped	D8QZL4	575	D8QZL4_SELML	8.85654e-84	tr|D8QZL4|D8QZL4_SELML	176372-160_3_ORF1	sp|Q9C5D0|CBSX2_ARATH	Q9C5D0	CBSX2_ARATH	1.02281e-80
Scaffold	16646-605_4_ORF2	134	>sp|Q8SAY0|RK18_ORYSJ_50S_ribosomal_protein_L18,_chloroplastic_OS=Oryza_sativa_subsp._japonica_GN=RPL18_PE=2_SV=1|||1e-62	16646-605_4_ORF2	19 kDa	1	0			mapped	D8SGB7	576	D8SGB7_SELML	2.62026e-63	tr|D8SGB7|D8SGB7_SELML	16646-605_4_ORF2	sp|Q9SX68|RK18_ARATH	Q9SX68	RK18_ARATH	7.35459e-57
Scaffold	164104-175_1_ORF1	586	no_acceptable_match|||NA	164104-175_1_ORF1	43 kDa	1	0			mapped	D8TDR8	577	D8TDR8_SELML	0	tr|D8TDR8|D8TDR8_SELML	164104-175_1_ORF1	sp|Q9FKW6|FNRL1_ARATH	Q9FKW6	FNRL1_ARATH	0
Scaffold	158467-182_5_ORF2	506	>sp|Q9LZX4|FLA10_ARATH_Fasciclin-like_arabinogalactan_protein_10_OS=Arabidopsis_thaliana_GN=FLA10_PE=1_SV=1|||4e-58	158467-182_5_ORF2 (+1)	38 kDa	1	0			mapped	D8RZC7	578	D8RZC7_SELML	8.51541e-59	tr|D8RZC7|D8RZC7_SELML	158467-182_5_ORF2	sp|Q9LZX4|FLA10_ARATH	Q9LZX4	FLA10_ARATH	1.3589e-54
Scaffold	156759-185_4_ORF1	415	>sp|O82803|SRPP_HEVBR_Small_rubber_particle_protein_OS=Hevea_brasiliensis_GN=SRPP_PE=1_SV=1|||6e-46	156759-185_4_ORF1 (+1)	33 kDa	1	0			mapped	D8SZP3	579	D8SZP3_SELML	9.10056e-70	tr|D8SZP3|D8SZP3_SELML	156759-185_4_ORF1	sp|Q9MA63|Y3550_ARATH	Q9MA63	Y3550_ARATH	1.70057e-38
Scaffold	155382-187_1_ORF2	915	Cluster of >sp|Q08DP0|PGM1_BOVIN_Phosphoglucomutase-1_OS=Bos_taurus_GN=PGM1_PE=2_SV=1|||0 (155382-187_1_ORF2)	155382-187_1_ORF2 [6]	68 kDa	1	0			mapped	D8T2E8	580	D8T2E8_SELML	0	tr|D8T2E8|D8T2E8_SELML	155382-187_1_ORF2	tr|F4I6W4|F4I6W4_ARATH	F4I6W4	F4I6W4_ARATH	0
Scaffold	153413-190_1_ORF2	606	>sp|O82035|CADH2_PICAB_Probable_cinnamyl_alcohol_dehydrogenase_2_OS=Picea_abies_GN=CAD2_PE=3_SV=1|||6e-157	153413-190_1_ORF2 (+1)	44 kDa	1	0			mapped	D8RC19	581	D8RC19_SELML	5.67679e-161	tr|D8RC19|D8RC19_SELML	153413-190_1_ORF2	sp|P42734|CADH9_ARATH	P42734	CADH9_ARATH	1.88003e-140
Scaffold	152024-193_3_ORF2	477	>sp|Q9ZU38|RPIA_ARATH_Probable_ribose-5-phosphate_isomerase_OS=Arabidopsis_thaliana_GN=At2g01290_PE=2_SV=1|||2e-110	152024-193_3_ORF2	36 kDa	1	0			mapped	D8SJ52	582	D8SJ52_SELML	1.38761e-161	tr|D8SJ52|D8SJ52_SELML	152024-193_3_ORF2	sp|Q9S726|RPI3_ARATH	Q9S726	RPI3_ARATH	5.33033e-120
Scaffold	149253-199_6_ORF2	254	>sp|O22870|FK163_ARATH_Peptidyl-prolyl_cis-trans_isomerase_FKBP16-3,_chloroplastic_OS=Arabidopsis_thaliana_GN=FKBP16-3_PE=1_SV=2|||2e-88	149253-199_6_ORF2	26 kDa	1	0			mapped	D8RR83	583	D8RR83_SELML	9.93189e-79	tr|D8RR83|D8RR83_SELML	149253-199_6_ORF2	sp|O22870|FK163_ARATH	O22870	FK163_ARATH	4.70215e-85
Scaffold	13620-656_6_ORF2	430	>sp|Q9SYM5|RHM1_ARATH_Probable_rhamnose_biosynthetic_enzyme_1_OS=Arabidopsis_thaliana_GN=RHM1_PE=1_SV=1|||0	13620-656_6_ORF2	34 kDa	1	0			mapped	D8R443	584	D8R443_SELML	1.32392e-175	tr|D8R443|D8R443_SELML	13620-656_6_ORF2	sp|Q9LQ04|RMLCD_ARATH	Q9LQ04	RMLCD_ARATH	0
Scaffold	133847-212_2_ORF2	419	>sp|Q9SID3|GLO2N_ARATH_Hydroxyacylglutathione_hydrolase_2,_mitochondrial_OS=Arabidopsis_thaliana_GN=At2g31350_PE=1_SV=1|||7e-134	133847-212_2_ORF2 (+2)	33 kDa	1	0			mapped	D8SIZ3	585	D8SIZ3_SELML	1.8571e-120	tr|D8SIZ3|D8SIZ3_SELML	133847-212_2_ORF2	sp|Q9SID3|GLO2N_ARATH	Q9SID3	GLO2N_ARATH	6.5083e-131
Scaffold	11826-701_4_ORF1	373	>sp|Q93062|RBPMS_HUMAN_RNA-binding_protein_with_multiple_splicing_OS=Homo_sapiens_GN=RBPMS_PE=1_SV=1|||6e-13	11826-701_4_ORF1 (+1)	31 kDa	1	0			mapped	D8QXZ8	586	D8QXZ8_SELML	3.45027e-40	tr|D8QXZ8|D8QXZ8_SELML	11826-701_4_ORF1	sp|A1A6K6|NSRA_ARATH	A1A6K6	NSRA_ARATH	4.35538e-38
Scaffold	116951-229_1_ORF2	625	>sp|Q9S7T8|SPZX_ARATH_Serpin-ZX_OS=Arabidopsis_thaliana_GN=At1g47710_PE=1_SV=1|||1e-122	116951-229_1_ORF2 (+1)	45 kDa	1	0			notMapped		587				116951-229_1_ORF2	sp|F4IFC5|SYTM2_ARATH	F4IFC5	SYTM2_ARATH	0
Scaffold	114245-232_3_ORF1	743	>sp|Q8H107|ODO2B_ARATH_Dihydrolipoyllysine-residue_succinyltransferase_component_of_2-oxoglutarate_dehydrogenase_complex_2,_mitochondrial_OS=Arabidopsis_thaliana_GN=At4g26910_PE=1_SV=2|||0	114245-232_3_ORF1	52 kDa	1	0			mapped	D8QQW2	588	D8QQW2_SELML	4.01199e-167	tr|D8QQW2|D8QQW2_SELML	114245-232_3_ORF1	sp|Q8H107|ODO2B_ARATH	Q8H107	ODO2B_ARATH	1.01081e-180
Scaffold	113756-233_2_ORF1	942	no_acceptable_match|||NA	113756-233_2_ORF1	71 kDa	1	0			mapped	D8S353	589	D8S353_SELML	0	tr|D8S353|D8S353_SELML	113756-233_2_ORF1	sp|Q9SIU0|MAO1_ARATH	Q9SIU0	MAO1_ARATH	0
Scaffold	10465-738_4_ORF2	192	>sp|Q99728|BARD1_HUMAN_BRCA1-associated_RING_domain_protein_1_OS=Homo_sapiens_GN=BARD1_PE=1_SV=2|||6e-25	10465-738_4_ORF2	22 kDa	1	0			mapped	D8T5P0	590	D8T5P0_SELML	5.8848e-15	tr|D8T5P0|D8T5P0_SELML	10465-738_4_ORF2	tr|Q8LDN2|Q8LDN2_ARATH	Q8LDN2	Q8LDN2_ARATH	1.58821e-54
Scaffold	102811-246_6_ORF2	872	Cluster of >sp|O04499|PMG1_ARATH_2,3-bisphosphoglycerate-independent_phosphoglycerate_mutase_1_OS=Arabidopsis_thaliana_GN=PGM1_PE=2_SV=3|||0 (102811-246_6_ORF2)	102811-246_6_ORF2 [3]	63 kDa	1	0			mapped	D8SMA9	591	D8SMA9_SELML	0	tr|D8SMA9|D8SMA9_SELML	102811-246_6_ORF2	sp|O04499|PMG1_ARATH	O04499	PMG1_ARATH	0
Scaffold	102649-246_6_ORF1	599	>sp|O64530|STR1_ARATH_Thiosulfate/3-mercaptopyruvate_sulfurtransferase_1,_mitochondrial_OS=Arabidopsis_thaliana_GN=STR1_PE=1_SV=1|||3e-144	102649-246_6_ORF1 (+1)	43 kDa	1	0			mapped	D8RXZ1	592	D8RXZ1_SELML	2.22121e-128	tr|D8RXZ1|D8RXZ1_SELML	102649-246_6_ORF1	sp|O64530|STR1_ARATH	O64530	STR1_ARATH	2.00525e-141
Scaffold	2524-1285_6_ORF2	180	>sp|Q39613|CYPH_CATRO_Peptidyl-prolyl_cis-trans_isomerase_OS=Catharanthus_roseus_GN=PCKR1_PE=2_SV=1|||1e-107	2524-1285_6_ORF2	22 kDa	1	-0.03			mapped	D8QXE2	593	D8QXE2_SELML	1.59767e-103	tr|D8QXE2|D8QXE2_SELML	2524-1285_6_ORF2	sp|Q9SKQ0|CP19B_ARATH	Q9SKQ0	CP19B_ARATH	8.04018e-102
Scaffold	31704-450_4_ORF1	98	>sp|Q08069|RS8_MAIZE_40S_ribosomal_protein_S8_OS=Zea_mays_GN=RPS8_PE=2_SV=2|||1e-87	31704-450_4_ORF1	17 kDa	1	-0.08			mapped	D8QYB4	594	D8QYB4_SELML	1.24988e-75	tr|D8QYB4|D8QYB4_SELML	31704-450_4_ORF1	sp|Q9FIF3|RS82_ARATH	Q9FIF3	RS82_ARATH	1.92698e-73
Scaffold	31338-452_5_ORF1	1084	>sp|A6UVT6|LADH_META3_Lactaldehyde_dehydrogenase_OS=Methanococcus_aeolicus_(strain_Nankai-3_/_ATCC_BAA-1280)_GN=Maeo_1030_PE=3_SV=1|||2e-97	31338-452_5_ORF1 (+1)	125 kDa	1	-0.12			mapped	D8SGK9	595	D8SGK9_SELML	0	tr|D8SGK9|D8SGK9_SELML	31338-452_5_ORF1	sp|Q9SAK4|SSDH_ARATH	Q9SAK4	SSDH_ARATH	3.84771e-73
Scaffold	tr|Q5PYJ7|Q5PYJ7_9MONI	607	Cluster of Ribulose bisphosphate carboxylase large chain (Fragment) OS=Elaphoglossum orbignyanum GN=rbcL PE=3 SV=1 (tr|Q5PYJ7|Q5PYJ7_9MONI)	tr|Q5PYJ7|Q5PYJ7_9MONI [477]	44 kDa	1	-0.13			notMapped		596				tr|Q5PYJ7|Q5PYJ7_9MONI	sp|Q9MAQ0|SSG1_ARATH	Q9MAQ0	SSG1_ARATH	0
Scaffold	66444-310_2_ORF2	854	>sp|Q7XTT4|NUCL2_ORYSJ_Nucleolin_2_OS=Oryza_sativa_subsp._japonica_GN=Os04g0620700_PE=2_SV=2|||1e-58	66444-310_2_ORF2	62 kDa	1	-0.13			mapped	D8SJY2	597	D8SJY2_SELML	5.07955e-53	tr|D8SJY2|D8SJY2_SELML	66444-310_2_ORF2	sp|Q1PEP5|NUCL2_ARATH	Q1PEP5	NUCL2_ARATH	6.82998e-49
Scaffold	54280-344_1_ORF1	1064	Cluster of >sp|Q9MAH0|CAPP1_ARATH_Phosphoenolpyruvate_carboxylase_1_OS=Arabidopsis_thaliana_GN=PPC1_PE=1_SV=1|||0 (54280-344_1_ORF1)	54280-344_1_ORF1 [11]	112 kDa	1	-0.13			mapped	D8TAC4	598	D8TAC4_SELML	0	tr|D8TAC4|D8TAC4_SELML	54280-344_1_ORF1	sp|Q84VW9|CAPP3_ARATH	Q84VW9	CAPP3_ARATH	0
Scaffold	92557-260_5_ORF2	818	Cluster of >sp|P22200|KPYC_SOLTU_Pyruvate_kinase,_cytosolic_isozyme_OS=Solanum_tuberosum_PE=2_SV=1|||1e-141 (92557-260_5_ORF2)	92557-260_5_ORF2 [8]	58 kDa	1	-0.14			mapped	D8QSY2	600	D8QSY2_SELML	0	tr|D8QSY2|D8QSY2_SELML	92557-260_5_ORF2	tr|Q94KE3|Q94KE3_ARATH	Q94KE3	Q94KE3_ARATH	0
Scaffold	21394-539_3_ORF2	213	>sp|P42791|RL182_ARATH_60S_ribosomal_protein_L18-2_OS=Arabidopsis_thaliana_GN=RPL18B_PE=1_SV=2|||4e-112	21394-539_3_ORF2	23 kDa	1	-0.14			mapped	D8SRL1	601	D8SRL1_SELML	2.82083e-104	tr|D8SRL1|D8SRL1_SELML	21394-539_3_ORF2	sp|P42791|RL182_ARATH	P42791	RL182_ARATH	7.98592e-109
Scaffold	192949-144_3_ORF2	1029	>sp|Q0IIM3|HS105_BOVIN_Heat_shock_protein_105_kDa_OS=Bos_taurus_GN=HSPH1_PE=2_SV=1|||0	192949-144_3_ORF2	95 kDa	1	-0.14			mapped	D8ST01	602	D8ST01_SELML	0	tr|D8ST01|D8ST01_SELML	192949-144_3_ORF2	sp|F4HQD4|HSP7P_ARATH	F4HQD4	HSP7P_ARATH	0
Scaffold	14173-642_3_ORF2	20	>sp|P34893|CH10_ARATH_10_kDa_chaperonin_OS=Arabidopsis_thaliana_GN=CPN10_PE=2_SV=1|||2e-45	14173-642_3_ORF2	11 kDa	1	-0.14			mapped	D8RD27	603	D8RD27_SELML	4.08209e-30	tr|D8RD27|D8RD27_SELML	14173-642_3_ORF2	sp|P34893|CH10_ARATH	P34893	CH10_ARATH	1.40293e-41
Scaffold	tr|Q9ZPJ2|Q9ZPJ2_SOYBN	153	Cluster of ADP-ribosylation factor (Fragment) OS=Glycine max PE=2 SV=1 (tr|Q9ZPJ2|Q9ZPJ2_SOYBN)	tr|Q9ZPJ2|Q9ZPJ2_SOYBN [4]	20 kDa	1	-0.15			mapped	D8QSR7	604	D8QSR7_SELML	1.01136e-130	tr|D8QSR7|D8QSR7_SELML	tr|Q9ZPJ2|Q9ZPJ2_SOYBN	tr|Q6ID97|Q6ID97_ARATH	Q6ID97	Q6ID97_ARATH	1.95319e-132
Scaffold	tr|E1ZRS4|E1ZRS4_CHLVA	453	Malate dehydrogenase OS=Chlorella variabilis GN=CHLNCDRAFT_59812 PE=3 SV=1	tr|E1ZRS4|E1ZRS4_CHLVA	35 kDa	1	-0.15			mapped	D8T513	605	D8T513_SELML	4.1274e-159	tr|D8T513|D8T513_SELML	tr|E1ZRS4|E1ZRS4_CHLVA	sp|Q9ZP06|MDHM1_ARATH	Q9ZP06	MDHM1_ARATH	4.26467e-170
Scaffold	46-3792_1_ORF2	822	Cluster of >sp|B0C929|CHLB_ACAM1_Light-independent_protochlorophyllide_reductase_subunit_B_OS=Acaryochloris_marina_(strain_MBIC_11017)_GN=chlB_PE=3_SV=1|||0 (46-3792_1_ORF2)	46-3792_1_ORF2 [4]	58 kDa	1	-0.15			mapped	C7B2F3	606	C7B2F3_SELML	0	tr|C7B2F3|C7B2F3_SELML	46-3792_1_ORF2	sp|Q9M316|PP292_ARATH	Q9M316	PP292_ARATH	0.972904
Scaffold	387953-27_4_ORF1	779	Cluster of >sp|Q9SGY2|ACLA1_ARATH_ATP-citrate_synthase_alpha_chain_protein_1_OS=Arabidopsis_thaliana_GN=ACLA-1_PE=1_SV=1|||0 (387953-27_4_ORF1)	387953-27_4_ORF1 [3]	55 kDa	1	-0.15			mapped	D8QRI7	607	D8QRI7_SELML	0	tr|D8QRI7|D8QRI7_SELML	387953-27_4_ORF1	sp|Q9SGY2|ACLA1_ARATH	Q9SGY2	ACLA1_ARATH	0
Scaffold	313997-61_1_ORF1	349	Cluster of >sp|Q9SLQ8|PSBP_CUCSA_Oxygen-evolving_enhancer_protein_2,_chloroplastic_OS=Cucumis_sativus_GN=PSBP_PE=2_SV=1|||3e-115 (313997-61_1_ORF1)	313997-61_1_ORF1 [3]	30 kDa	1	-0.15			mapped	D8TBL6	608	D8TBL6_SELML	1.98186e-110	tr|D8TBL6|D8TBL6_SELML	313997-61_1_ORF1	sp|Q42029|PSBP1_ARATH	Q42029	PSBP1_ARATH	9.9072e-110
Scaffold	10578-735_3_ORF2	755	>sp|Q42586|UMPS_ARATH_Uridine_5'-monophosphate_synthase_OS=Arabidopsis_thaliana_GN=PYRE-F_PE=2_SV=2|||0	10578-735_3_ORF2	52 kDa	1	-0.15			mapped	D8T6P1	609	D8T6P1_SELML	0	tr|D8T6P1|D8T6P1_SELML	10578-735_3_ORF2	sp|Q42586|UMPS_ARATH	Q42586	UMPS_ARATH	0
Scaffold	14044-645_6_ORF2	792	>sp|P30184|AMPL1_ARATH_Leucine_aminopeptidase_1_OS=Arabidopsis_thaliana_GN=PM25_PE=1_SV=1|||0	14044-645_6_ORF2	56 kDa	1	-0.16			mapped	D8R1F7	610	D8R1F7_SELML	0	tr|D8R1F7|D8R1F7_SELML	14044-645_6_ORF2	sp|P30184|AMPL1_ARATH	P30184	AMPL1_ARATH	0
Scaffold	156827-185_4_ORF1	833	Cluster of >sp|Q9FWA3|6GPD3_ARATH_6-phosphogluconate_dehydrogenase,_decarboxylating_3_OS=Arabidopsis_thaliana_GN=At3g02360_PE=2_SV=1|||0 (156827-185_4_ORF1)	156827-185_4_ORF1 [6]	59 kDa	1	-0.17			mapped	D8RNJ9	611	D8RNJ9_SELML	0	tr|D8RNJ9|D8RNJ9_SELML	156827-185_4_ORF1	sp|Q9SH69|6PGD1_ARATH	Q9SH69	6PGD1_ARATH	0
Scaffold	tr|B8LPY2|B8LPY2_PICSI	989	Cluster of Putative uncharacterized protein OS=Picea sitchensis PE=2 SV=1 (tr|B8LPY2|B8LPY2_PICSI)	tr|B8LPY2|B8LPY2_PICSI [5]	84 kDa	1	-0.19			mapped	D8RFL9	612	D8RFL9_SELML	0	tr|D8RFL9|D8RFL9_SELML	tr|B8LPY2|B8LPY2_PICSI	sp|O50008|METE1_ARATH	O50008	METE1_ARATH	0
Scaffold	431187-4_5_ORF1	11	Cluster of >sp|P62785|H41_WHEAT_Histone_H4_variant_TH011_OS=Triticum_aestivum_PE=3_SV=2|||2e-56 (431187-4_5_ORF1)	431187-4_5_ORF1 [2]	9 kDa	1	-0.19			mapped	D8R2U1	613	D8R2U1_SELML	1.06372e-52	tr|D8R2U1|D8R2U1_SELML	431187-4_5_ORF1	sp|P59259|H4_ARATH	P59259	H4_ARATH	1.35927e-52
Scaffold	396305-24_6_ORF2	357	Cluster of >sp|Q6ER94|BAS1_ORYSJ_2-Cys_peroxiredoxin_BAS1,_chloroplastic_OS=Oryza_sativa_subsp._japonica_GN=BAS1_PE=1_SV=1|||5e-137 (396305-24_6_ORF2)	396305-24_6_ORF2 [5]	31 kDa	1	-0.19			mapped	D8SC92	614	D8SC92_SELML	6.03803e-135	tr|D8SC92|D8SC92_SELML	396305-24_6_ORF2	sp|Q9C5R8|BAS1B_ARATH	Q9C5R8	BAS1B_ARATH	1.94227e-129
Scaffold	tr|A9SGN5|A9SGN5_PHYPA	659	Cluster of Predicted protein OS=Physcomitrella patens subsp. patens GN=PHYPADRAFT_233331 PE=3 SV=1 (tr|A9SGN5|A9SGN5_PHYPA)	tr|A9SGN5|A9SGN5_PHYPA [6]	47 kDa	1	-0.21			mapped	D8R691	615	D8R691_SELML	0	tr|D8R691|D8R691_SELML	tr|A9SGN5|A9SGN5_PHYPA	sp|P41376|IF4A1_ARATH	P41376	IF4A1_ARATH	0
Scaffold	176389-160_3_ORF2	123	Cluster of >sp|P40590|RL34_PEA_60S_ribosomal_protein_L34_OS=Pisum_sativum_GN=RPL34_PE=2_SV=1|||2e-73 (176389-160_3_ORF2)	176389-160_3_ORF2 [3]	18 kDa	1	-0.21			mapped	D8SC41	616	D8SC41_SELML	9.00211e-40	tr|D8SC41|D8SC41_SELML	176389-160_3_ORF2	sp|Q42351|RL341_ARATH	Q42351	RL341_ARATH	1.23188e-65
Scaffold	5546-959_2_ORF1	413	Cluster of >sp|Q9ZNT7|PHB2_ARATH_Prohibitin-2,_mitochondrial_OS=Arabidopsis_thaliana_GN=PHB2_PE=1_SV=1|||1e-161 (5546-959_2_ORF1)	5546-959_2_ORF1 [5]	33 kDa	1	-0.22			mapped	D8S700	617	D8S700_SELML	1.59757e-149	tr|D8S700|D8S700_SELML	5546-959_2_ORF1	sp|Q9ZNT7|PHB2_ARATH	Q9ZNT7	PHB2_ARATH	9.69493e-159
Scaffold	369963-35_1_ORF2	911	>sp|Q6AXS3|DEK_RAT_Protein_DEK_OS=Rattus_norvegicus_GN=Dek_PE=2_SV=1|||7e-15	369963-35_1_ORF2 (+2)	67 kDa	1	-0.22			mapped	D8QXW2	618	D8QXW2_SELML	1.30848e-36	tr|D8QXW2|D8QXW2_SELML	369963-35_1_ORF2	tr|Q9FFQ8|Q9FFQ8_ARATH	Q9FFQ8	Q9FFQ8_ARATH	1.01865e-40
Scaffold	33137-439_6_ORF2	780	>sp|O48917|SQD1_ARATH_UDP-sulfoquinovose_synthase,_chloroplastic_OS=Arabidopsis_thaliana_GN=SQD1_PE=1_SV=1|||0	33137-439_6_ORF2	55 kDa	1	-0.22			mapped	D8SF21	619	D8SF21_SELML	0	tr|D8SF21|D8SF21_SELML	33137-439_6_ORF2	sp|O48917|SQD1_ARATH	O48917	SQD1_ARATH	0
Scaffold	234374-110_1_ORF2	951	Cluster of >sp|Q5UNY4|YL728_MIMIV_Uncharacterized_protein_L728_OS=Acanthamoeba_polyphaga_mimivirus_GN=MIMI_L728_PE=4_SV=1|||3e-58 (234374-110_1_ORF2)	234374-110_1_ORF2 [3]	74 kDa	1	-0.22			mapped	D8SML4	620	D8SML4_SELML	0	tr|D8SML4|D8SML4_SELML	234374-110_1_ORF2	tr|Q94AE4|Q94AE4_ARATH	Q94AE4	Q94AE4_ARATH	0
Scaffold	20923-545_2_ORF2	804	Cluster of >sp|Q8LF48|THIK1_ARATH_3-ketoacyl-CoA_thiolase_1,_peroxisomal_OS=Arabidopsis_thaliana_GN=KAT1_PE=1_SV=2|||0 (20923-545_2_ORF2)	20923-545_2_ORF2 [6]	57 kDa	1	-0.23			mapped	D8QWD7	621	D8QWD7_SELML	0	tr|D8QWD7|D8QWD7_SELML	20923-545_2_ORF2	sp|Q56WD9|THIK2_ARATH	Q56WD9	THIK2_ARATH	0
Scaffold	tr|A5BX24|A5BX24_VITVI	87	Cluster of Putative uncharacterized protein OS=Vitis vinifera GN=VIT_03s0063g00130 PE=3 SV=1 (tr|A5BX24|A5BX24_VITVI)	tr|A5BX24|A5BX24_VITVI [4]	16 kDa	1	-0.26			mapped	D8TF39	622	D8TF39_SELML	9.94504e-94	tr|D8TF39|D8TF39_SELML	tr|A5BX24|A5BX24_VITVI	sp|Q9SK22|RS161_ARATH	Q9SK22	RS161_ARATH	4.56071e-91
Scaffold	9439-771_3_ORF2	103	>sp|P49206|RS261_ARATH_40S_ribosomal_protein_S26-1_OS=Arabidopsis_thaliana_GN=RPS26A_PE=2_SV=2|||6e-68	9439-771_3_ORF2	17 kDa	1	-0.26			notMapped		623				9439-771_3_ORF2	sp|Q9SUT5|SGT1B_ARATH	Q9SUT5	SGT1B_ARATH	8.73566e-118
Scaffold	93086-259_4_ORF1	448	>sp|Q9LT08|PSDE_ARATH_26S_proteasome_non-ATPase_regulatory_subunit_14_OS=Arabidopsis_thaliana_GN=RPN11_PE=2_SV=1|||0	93086-259_4_ORF1	35 kDa	1	-0.26			mapped	D8R1P1	624	D8R1P1_SELML	0	tr|D8R1P1|D8R1P1_SELML	93086-259_4_ORF1	sp|Q9LT08|PSDE_ARATH	Q9LT08	PSDE_ARATH	0
Scaffold	49877-360_3_ORF2	447	>sp|Q9LXC9|IPYR1_ARATH_Soluble_inorganic_pyrophosphatase_1,_chloroplastic_OS=Arabidopsis_thaliana_GN=PPA1_PE=1_SV=1|||8e-143	49877-360_3_ORF2	35 kDa	1	-0.26			mapped	D8QMR6	626	D8QMR6_SELML	1.46585e-134	tr|D8QMR6|D8QMR6_SELML	49877-360_3_ORF2	sp|Q9LXC9|IPYR6_ARATH	Q9LXC9	IPYR6_ARATH	7.50776e-140
Scaffold	295306-71_2_ORF1	283	Cluster of no_acceptable_match|||NA (295306-71_2_ORF1)	295306-71_2_ORF1 [3]	27 kDa	1	-0.26			mapped	D8R0M0	627	D8R0M0_SELML	2.41733e-91	tr|D8R0M0|D8R0M0_SELML	295306-71_2_ORF1	sp|P42761|GSTFA_ARATH	P42761	GSTFA_ARATH	5.62225e-77
Scaffold	262210-92_2_ORF1	888	Cluster of >sp|P54234|G6PI1_CLAAR_Glucose-6-phosphate_isomerase,_cytosolic_1_OS=Clarkia_arcuata_GN=PGIC1_PE=3_SV=1|||0 (262210-92_2_ORF1)	262210-92_2_ORF1 [16]	65 kDa	1	-0.26			mapped	D8RXP9	628	D8RXP9_SELML	0	tr|D8RXP9|D8RXP9_SELML	262210-92_2_ORF1	sp|P34795|G6PI_ARATH	P34795	G6PI_ARATH	0
Scaffold	184059-152_1_ORF2	1003	>sp|P27298|OPDA_ECOLI_Oligopeptidase_A_OS=Escherichia_coli_(strain_K12)_GN=prlC_PE=3_SV=3|||0	184059-152_1_ORF2	88 kDa	1	-0.26			mapped	D8S116	629	D8S116_SELML	0	tr|D8S116|D8S116_SELML	184059-152_1_ORF2	tr|A0A1R7T3A4|A0A1R7T3A4_ARATH	A0A1R7T3A4	A0A1R7T3A4_ARATH	0
Scaffold	10983-723_3_ORF2	207	Cluster of >sp|P51418|R18A2_ARATH_60S_ribosomal_protein_L18a-2_OS=Arabidopsis_thaliana_GN=RPL18AB_PE=1_SV=2|||5e-122 (10983-723_3_ORF2)	10983-723_3_ORF2 [2]	23 kDa	1	-0.26			mapped	D8QN40	630	D8QN40_SELML	4.83498e-112	tr|D8QN40|D8QN40_SELML	10983-723_3_ORF2	tr|A0A1P8AY36|A0A1P8AY36_ARATH	A0A1P8AY36	A0A1P8AY36_ARATH	1.98622e-119
Scaffold	223185-119_3_ORF2	286	Cluster of >sp|Q08069|RS8_MAIZE_40S_ribosomal_protein_S8_OS=Zea_mays_GN=RPS8_PE=2_SV=2|||2e-130 (223185-119_3_ORF2)	223185-119_3_ORF2 [4]	27 kDa	1	-0.31			mapped	D8QYB4	632	D8QYB4_SELML	5.75595e-107	tr|D8QYB4|D8QYB4_SELML	223185-119_3_ORF2	sp|Q9FIF3|RS82_ARATH	Q9FIF3	RS82_ARATH	1.91367e-113
Scaffold	tr|D8SZZ5|D8SZZ5_SELML	1033	Phosphorylase OS=Selaginella moellendorffii GN=PHS1 PE=3 SV=1	tr|D8SZZ5|D8SZZ5_SELML	97 kDa	1	-0.32			mapped	D8SZZ5	633	D8SZZ5_SELML	0	tr|D8SZZ5|D8SZZ5_SELML	tr|D8SZZ5|D8SZZ5_SELML	sp|Q9LIB2|PHS1_ARATH	Q9LIB2	PHS1_ARATH	0
Scaffold	tr|C5Z5K6|C5Z5K6_SORBI	654	Putative uncharacterized protein Sb10g023320 OS=Sorghum bicolor GN=Sb10g023320 PE=3 SV=1	tr|C5Z5K6|C5Z5K6_SORBI	47 kDa	1	-0.32			mapped	D8RGS0	634	D8RGS0_SELML	0	tr|D8RGS0|D8RGS0_SELML	tr|C5Z5K6|C5Z5K6_SORBI	sp|Q9C5U3|PRS8A_ARATH	Q9C5U3	PRS8A_ARATH	0
Scaffold	tr|C5XV28|C5XV28_SORBI	972	Cluster of Putative uncharacterized protein Sb04g036230 OS=Sorghum bicolor GN=Sb04g036230 PE=3 SV=1 (tr|C5XV28|C5XV28_SORBI)	tr|C5XV28|C5XV28_SORBI [15]	79 kDa	1	-0.32			mapped	D8QMV4	635	D8QMV4_SELML	0	tr|D8QMV4|D8QMV4_SELML	tr|C5XV28|C5XV28_SORBI	sp|P31414|AVP1_ARATH	P31414	AVP1_ARATH	0
Scaffold	tr|C1MKV6|C1MKV6_MICPC	1026	Predicted protein OS=Micromonas pusilla (strain CCMP1545) GN=MICPUCDRAFT_55474 PE=4 SV=1	tr|C1MKV6|C1MKV6_MICPC	95 kDa	1	-0.32			notMapped		636				tr|C1MKV6|C1MKV6_MICPC	sp|P31414|AVP1_ARATH	P31414	AVP1_ARATH	0
Scaffold	81796-278_4_ORF2	294	>sp|Q8LAH8|NDK4_ARATH_Nucleoside_diphosphate_kinase_IV,_chloroplastic/mitochondrial_OS=Arabidopsis_thaliana_GN=NDK4_PE=1_SV=2|||3e-109	81796-278_4_ORF2	28 kDa	1	-0.32			mapped	D8QXS8	637	D8QXS8_SELML	1.58937e-105	tr|D8QXS8|D8QXS8_SELML	81796-278_4_ORF2	sp|Q8LAH8|NDK4_ARATH	Q8LAH8	NDK4_ARATH	5.37159e-106
Scaffold	61848-322_5_ORF2	978	>sp|Q1PEP5|NUCL2_ARATH_Nucleolin_2_OS=Arabidopsis_thaliana_GN=NUCL2_PE=2_SV=1|||3e-50	61848-322_5_ORF2	81 kDa	1	-0.32			mapped	D8T4P3	638	D8T4P3_SELML	3.76765e-48	tr|D8T4P3|D8T4P3_SELML	61848-322_5_ORF2	sp|Q1PEP5|NUCL2_ARATH	Q1PEP5	NUCL2_ARATH	9.20369e-46
Scaffold	45247-378_5_ORF2	244	>sp|P49210|RL9_ORYSJ_60S_ribosomal_protein_L9_OS=Oryza_sativa_subsp._japonica_GN=RPL9_PE=2_SV=3|||7e-120	45247-378_5_ORF2	25 kDa	1	-0.32			mapped	D8SQ71	639	D8SQ71_SELML	2.57695e-119	tr|D8SQ71|D8SQ71_SELML	45247-378_5_ORF2	sp|Q9SZX9|RL92_ARATH	Q9SZX9	RL92_ARATH	1.63057e-105
Scaffold	326729-54_1_ORF2	360	Cluster of >sp|P52427|PSA4_SPIOL_Proteasome_subunit_alpha_type-4_OS=Spinacia_oleracea_GN=PAC1_PE=2_SV=1|||4e-160 (326729-54_1_ORF2)	326729-54_1_ORF2 [2]	31 kDa	1	-0.32			mapped	D8QW83	640	D8QW83_SELML	2.2158e-152	tr|D8QW83|D8QW83_SELML	326729-54_1_ORF2	sp|O81148|PSA4A_ARATH	O81148	PSA4A_ARATH	3.68587e-154
Scaffold	242722-104_3_ORF2	437	Cluster of >sp|Q43843|RPE_SOLTU_Ribulose-phosphate_3-epimerase,_chloroplastic_(Fragment)_OS=Solanum_tuberosum_PE=1_SV=1|||8e-166 (242722-104_3_ORF2)	242722-104_3_ORF2 [3]	34 kDa	1	-0.32			mapped	D8S0X1	641	D8S0X1_SELML	3.11465e-156	tr|D8S0X1|D8S0X1_SELML	242722-104_3_ORF2	tr|Q9SAU2|Q9SAU2_ARATH	Q9SAU2	Q9SAU2_ARATH	1.29402e-164
Scaffold	21036-544_1_ORF2	522	>sp|O80796|VIPP1_ARATH_Membrane-associated_protein_VIPP1,_chloroplastic_OS=Arabidopsis_thaliana_GN=VIPP1_PE=1_SV=1|||1e-132	21036-544_1_ORF2	39 kDa	1	-0.32			mapped	D8S5J7	642	D8S5J7_SELML	1.72678e-147	tr|D8S5J7|D8S5J7_SELML	21036-544_1_ORF2	tr|A0A178W0D3|A0A178W0D3_ARATH	A0A178W0D3	A0A178W0D3_ARATH	1.39274e-130
Scaffold	164534-174_5_ORF2	387	>sp|Q7Z9I4|YCP6_SCHPO_Uncharacterized_oxidoreductase_C663.06c_OS=Schizosaccharomyces_pombe_(strain_972_/_ATCC_24843)_GN=SPCC663.06c_PE=2_SV=1|||6e-32	164534-174_5_ORF2	32 kDa	1	-0.32			mapped	D8RF44	643	D8RF44_SELML	2.57537e-99	tr|D8RF44|D8RF44_SELML	164534-174_5_ORF2	tr|Q941A7|Q941A7_ARATH	Q941A7	Q941A7_ARATH	1.45122e-102
Scaffold	115571-230_4_ORF1	456	>sp|A1XBB7|IN21B_ORYSI_Protein_IN2-1_homolog_B_OS=Oryza_sativa_subsp._indica_GN=GSTZ5_PE=1_SV=1|||2e-80	115571-230_4_ORF1 (+7)	35 kDa	1	-0.32			mapped	D8RDL2	644	D8RDL2_SELML	1.39213e-18	tr|D8RDL2|D8RDL2_SELML	115571-230_4_ORF1	sp|Q9LZ06|GSTL3_ARATH	Q9LZ06	GSTL3_ARATH	6.1318e-75
Scaffold	215619-125_1_ORF2	384	Cluster of >sp|Q8W593|LGUC_ARATH_Probable_lactoylglutathione_lyase,_chloroplast_OS=Arabidopsis_thaliana_GN=At1g67280_PE=2_SV=1|||2e-151 (215619-125_1_ORF2)	215619-125_1_ORF2 [4]	32 kDa	1	-0.34			mapped	D8QQN0	645	D8QQN0_SELML	7.63164e-148	tr|D8QQN0|D8QQN0_SELML	215619-125_1_ORF2	sp|Q8W593|LGUC_ARATH	Q8W593	LGUC_ARATH	1.35242e-148
Scaffold	408900-20_1_ORF1	433	Cluster of >sp|Q9ZT91|EFTM_ARATH_Elongation_factor_Tu,_mitochondrial_OS=Arabidopsis_thaliana_GN=TUFA_PE=1_SV=1|||0 (408900-20_1_ORF1)	408900-20_1_ORF1 [4]	34 kDa	1	-0.35			mapped	D8S6G0	646	D8S6G0_SELML	0	tr|D8S6G0|D8S6G0_SELML	408900-20_1_ORF1	sp|Q9ZT91|EFTM_ARATH	Q9ZT91	EFTM_ARATH	0
Scaffold	400518-23_4_ORF2	125	>sp|P46516|HSP21_HELAN_17.9_kDa_class_II_heat_shock_protein_OS=Helianthus_annuus_GN=HSP17.9_PE=2_SV=1|||4e-48	400518-23_4_ORF2 (+1)	18 kDa	1	-0.35			mapped	D8QZ48	647	D8QZ48_SELML	1.77148e-42	tr|D8QZ48|D8QZ48_SELML	400518-23_4_ORF2	sp|P29830|HS176_ARATH	P29830	HS176_ARATH	2.49586e-39
Scaffold	108940-238_6_ORF2	407	>sp|Q42262|RS3A2_ARATH_40S_ribosomal_protein_S3a-2_OS=Arabidopsis_thaliana_GN=RPS3AB_PE=2_SV=3|||1e-157	108940-238_6_ORF2	33 kDa	1	-0.36			mapped	D8SVC4	648	D8SVC4_SELML	3.09161e-162	tr|D8SVC4|D8SVC4_SELML	108940-238_6_ORF2	sp|Q42262|RS3A2_ARATH	Q42262	RS3A2_ARATH	8.87467e-155
Scaffold	tr|A9NMQ0|A9NMQ0_PICSI	508	Cluster of Fructose-bisphosphate aldolase OS=Picea sitchensis PE=2 SV=1 (tr|A9NMQ0|A9NMQ0_PICSI)	tr|A9NMQ0|A9NMQ0_PICSI [10]	39 kDa	1	-0.38			mapped	D8RHM0	649	D8RHM0_SELML	0	tr|D8RHM0|D8RHM0_SELML	tr|A9NMQ0|A9NMQ0_PICSI	sp|Q9LF98|ALFC8_ARATH	Q9LF98	ALFC8_ARATH	0
Scaffold	70011-302_2_ORF1	702	Cluster of >sp|O82662|SUCB_ARATH_Succinyl-CoA_ligase_[ADP-forming]_subunit_beta,_mitochondrial_OS=Arabidopsis_thaliana_GN=At2g20420_PE=1_SV=1|||0 (70011-302_2_ORF1)	70011-302_2_ORF1 [4]	49 kDa	1	-0.38			mapped	D8S8J6	650	D8S8J6_SELML	0	tr|D8S8J6|D8S8J6_SELML	70011-302_2_ORF1	sp|O82662|SUCB_ARATH	O82662	SUCB_ARATH	0
Scaffold	135880-210_3_ORF2	251	>sp|Q8LDP4|CP19D_ARATH_Peptidyl-prolyl_cis-trans_isomerase_CYP19-4_OS=Arabidopsis_thaliana_GN=CYP19-4_PE=1_SV=2|||6e-115	135880-210_3_ORF2	25 kDa	1	-0.38			mapped	D8S966	651	D8S966_SELML	5.18483e-118	tr|D8S966|D8S966_SELML	135880-210_3_ORF2	sp|Q8LDP4|CP19D_ARATH	Q8LDP4	CP19D_ARATH	9.98421e-112
Scaffold	127720-217_3_ORF2	554	Cluster of >sp|Q43316|HEM3_ARATH_Porphobilinogen_deaminase,_chloroplastic_OS=Arabidopsis_thaliana_GN=HEMC_PE=1_SV=1|||0 (127720-217_3_ORF2)	127720-217_3_ORF2 [7]	41 kDa	1	-0.38			mapped	D8T3U1	652	D8T3U1_SELML	0	tr|D8T3U1|D8T3U1_SELML	127720-217_3_ORF2	sp|Q43316|HEM3_ARATH	Q43316	HEM3_ARATH	0
Scaffold	174433-162_1_ORF1	949	Cluster of >sp|Q754C8|EF2_ASHGO_Elongation_factor_2_OS=Ashbya_gossypii_(strain_ATCC_10895_/_CBS_109.51_/_FGSC_9923_/_NRRL_Y-1056)_GN=EFT1_PE=3_SV=1|||0 (174433-162_1_ORF1)	174433-162_1_ORF1 [12]	74 kDa	1	-0.39			mapped	D8RGJ4	653	D8RGJ4_SELML	0	tr|D8RGJ4|D8RGJ4_SELML	174433-162_1_ORF1	sp|Q9ASR1|EF2_ARATH	Q9ASR1	EF2_ARATH	0
Scaffold	287872-75_1_ORF1	411	Cluster of >sp|P93212|14337_SOLLC_14-3-3_protein_7_OS=Solanum_lycopersicum_GN=TFT7_PE=2_SV=2|||9e-155 (287872-75_1_ORF1)	287872-75_1_ORF1 [38]	33 kDa	1	-0.4			mapped	D8QV26	654	D8QV26_SELML	1.51955e-156	tr|D8QV26|D8QV26_SELML	287872-75_1_ORF1	sp|Q9C5W6|14312_ARATH	Q9C5W6	14312_ARATH	3.8348e-151
Scaffold	tr|Q6RFM0|Q6RFM0_PRUPE	107	Small heat shock protein OS=Prunus persica PE=2 SV=1	tr|Q6RFM0|Q6RFM0_PRUPE	17 kDa	1	-0.42			mapped	D8QZ48	655	D8QZ48_SELML	1.82997e-31	tr|D8QZ48|D8QZ48_SELML	tr|Q6RFM0|Q6RFM0_PRUPE	sp|P13853|HS17C_ARATH	P13853	HS17C_ARATH	7.53393e-78
Scaffold	tr|D5AD18|D5AD18_PICSI	116	Cluster of Putative uncharacterized protein OS=Picea sitchensis PE=2 SV=1 (tr|D5AD18|D5AD18_PICSI)	tr|D5AD18|D5AD18_PICSI [3]	18 kDa	1	-0.42			mapped	D8RZT0	656	D8RZT0_SELML	8.6255e-104	tr|D8RZT0|D8RZT0_SELML	tr|D5AD18|D5AD18_PICSI	sp|P34788|RS18_ARATH	P34788	RS18_ARATH	2.73522e-104
Scaffold	tr|A9NV11|A9NV11_PICSI	830	Putative uncharacterized protein OS=Picea sitchensis PE=2 SV=1	tr|A9NV11|A9NV11_PICSI	59 kDa	1	-0.42			mapped	D8R0W3	657	D8R0W3_SELML	0	tr|D8R0W3|D8R0W3_SELML	tr|A9NV11|A9NV11_PICSI	sp|Q94K05|TCPQ_ARATH	Q94K05	TCPQ_ARATH	0
Scaffold	tr|A2YI21|A2YI21_ORYSI	279	Putative uncharacterized protein OS=Oryza sativa subsp. indica GN=OsI_24850 PE=4 SV=1	tr|A2YI21|A2YI21_ORYSI (+3)	27 kDa	1	-0.42			mapped	D8TBL6	658	D8TBL6_SELML	2.09255e-95	tr|D8TBL6|D8TBL6_SELML	tr|A2YI21|A2YI21_ORYSI	sp|Q42029|PSBP1_ARATH	Q42029	PSBP1_ARATH	9.76935e-128
Scaffold	69050-304_1_ORF1	168	>sp|P49200|RS201_ARATH_40S_ribosomal_protein_S20-1_OS=Arabidopsis_thaliana_GN=RPS20A_PE=1_SV=2|||8e-76	69050-304_1_ORF1	21 kDa	1	-0.42			mapped	D8SF09	660	D8SF09_SELML	8.29396e-68	tr|D8SF09|D8SF09_SELML	69050-304_1_ORF1	sp|P49200|RS201_ARATH	P49200	RS201_ARATH	3.31476e-72
Scaffold	650-1895_4_ORF2	749	>sp|Q06915|EA6_ARATH_Probable_glucan_endo-1,3-beta-glucosidase_A6_OS=Arabidopsis_thaliana_GN=A6_PE=2_SV=1|||2e-135	650-1895_4_ORF2	52 kDa	1	-0.42			mapped	D8RZK5	661	D8RZK5_SELML	1.10611e-171	tr|D8RZK5|D8RZK5_SELML	650-1895_4_ORF2	tr|Q9SRT4|Q9SRT4_ARATH	Q9SRT4	Q9SRT4_ARATH	1.167e-152
Scaffold	54560-343_2_ORF2	593	>sp|P22045|PGFS_LEIMA_Prostaglandin_F_synthase_OS=Leishmania_major_GN=P100/11E_PE=1_SV=3|||8e-92	54560-343_2_ORF2 (+1)	43 kDa	1	-0.42			mapped	D8RH27	662	D8RH27_SELML	2.97008e-57	tr|D8RH27|D8RH27_SELML	54560-343_2_ORF2	tr|Q9SJV2|Q9SJV2_ARATH	Q9SJV2	Q9SJV2_ARATH	1.23835e-66
Scaffold	46589-373_1_ORF2	856	>sp|P29976|AROF_ARATH_Phospho-2-dehydro-3-deoxyheptonate_aldolase_1,_chloroplastic_OS=Arabidopsis_thaliana_GN=DHS1_PE=2_SV=2|||0	46589-373_1_ORF2	62 kDa	1	-0.42			mapped	D8T5J5	663	D8T5J5_SELML	0	tr|D8T5J5|D8T5J5_SELML	46589-373_1_ORF2	sp|P29976|AROF_ARATH	P29976	AROF_ARATH	0
Scaffold	4645-1023_3_ORF2	1056	Cluster of >sp|P21894|SYAC_BOMMO_Alanine--tRNA_ligase,_cytoplasmic_OS=Bombyx_mori_PE=1_SV=1|||0 (4645-1023_3_ORF2)	4645-1023_3_ORF2 [4]	107 kDa	1	-0.42			mapped	D8SHA2	664	D8SHA2_SELML	4.64306e-147	tr|D8SHA2|D8SHA2_SELML	4645-1023_3_ORF2	sp|P36428|SYA_ARATH	P36428	SYA_ARATH	0
Scaffold	3793-1105_1_ORF1	468	Cluster of >sp|Q9H0B6|KLC2_HUMAN_Kinesin_light_chain_2_OS=Homo_sapiens_GN=KLC2_PE=1_SV=1|||3e-08 (3793-1105_1_ORF1)	3793-1105_1_ORF1 [3]	36 kDa	1	-0.42			mapped	D8SQV0	665	D8SQV0_SELML	3.7643e-19	tr|D8SQV0|D8SQV0_SELML	3793-1105_1_ORF1	sp|Q93V84|FLXL1_ARATH	Q93V84	FLXL1_ARATH	5.95844e-47
Scaffold	378787-31_3_ORF2	385	>sp|Q9SE96|GEML1_ARATH_GEM-like_protein_1_OS=Arabidopsis_thaliana_GN=FIP1_PE=1_SV=1|||6e-82	378787-31_3_ORF2	32 kDa	1	-0.42			mapped	D8S4D8	666	D8S4D8_SELML	7.54239e-80	tr|D8S4D8|D8S4D8_SELML	378787-31_3_ORF2	sp|Q9SE96|GEML1_ARATH	Q9SE96	GEML1_ARATH	1.2556e-78
Scaffold	372464-34_1_ORF1	209	>sp|Q9MB35|PERQ_SEDLI_Peroxiredoxin_Q,_chloroplastic_(Fragment)_OS=Sedum_lineare_GN=PRXQ_PE=1_SV=1|||2e-100	372464-34_1_ORF1	23 kDa	1	-0.42			mapped	D8RQ35	667	D8RQ35_SELML	5.55457e-89	tr|D8RQ35|D8RQ35_SELML	372464-34_1_ORF1	sp|Q9LU86|PRXQ_ARATH	Q9LU86	PRXQ_ARATH	2.11116e-94
Scaffold	3457-1152_6_ORF2	500	>sp|Q8DJF2|RPIA_THEEB_Ribose-5-phosphate_isomerase_A_OS=Thermosynechococcus_elongatus_(strain_BP-1)_GN=rpiA_PE=3_SV=1|||8e-84	3457-1152_6_ORF2	38 kDa	1	-0.42			mapped	D8RIH7	668	D8RIH7_SELML	1.98966e-141	tr|D8RIH7|D8RIH7_SELML	3457-1152_6_ORF2	sp|Q9S726|RPI3_ARATH	Q9S726	RPI3_ARATH	6.68069e-47
Scaffold	3234-1184_1_ORF1	808	Cluster of >sp|C5C1C4|GLPK_BEUC1_Glycerol_kinase_OS=Beutenbergia_cavernae_(strain_ATCC_BAA-8_/_DSM_12333_/_NBRC_16432)_GN=glpK_PE=3_SV=1|||0 (3234-1184_1_ORF1)	3234-1184_1_ORF1 [3]	57 kDa	1	-0.42			mapped	D8SN88	669	D8SN88_SELML	0	tr|D8SN88|D8SN88_SELML	3234-1184_1_ORF1	sp|Q9M8L4|GLPK_ARATH	Q9M8L4	GLPK_ARATH	0
Scaffold	297295-70_3_ORF2	185	>sp|Q9SCY2|FKB13_ARATH_Peptidyl-prolyl_cis-trans_isomerase_FKBP13,_chloroplastic_OS=Arabidopsis_thaliana_GN=FKBP13_PE=1_SV=2|||4e-69	297295-70_3_ORF2 (+1)	22 kDa	1	-0.42			mapped	D8SQ81	670	D8SQ81_SELML	8.49372e-62	tr|D8SQ81|D8SQ81_SELML	297295-70_3_ORF2	sp|Q9SCY2|FKB13_ARATH	Q9SCY2	FKB13_ARATH	1.24167e-65
Scaffold	293577-72_3_ORF2	473	no_acceptable_match|||NA	293577-72_3_ORF2	36 kDa	1	-0.42			mapped	D8S5H8	671	D8S5H8_SELML	1.33505e-121	tr|D8S5H8|D8S5H8_SELML	293577-72_3_ORF2	sp|Q9FVR6|Y1222_ARATH	Q9FVR6	Y1222_ARATH	2.04116e-120
Scaffold	161087-178_2_ORF2	947	>sp|Q8H0U5|TIC62_ARATH_Protein_TIC_62,_chloroplastic_OS=Arabidopsis_thaliana_GN=TIC62_PE=1_SV=1|||7e-118	161087-178_2_ORF2 (+18)	73 kDa	1	-0.42			mapped	D8RQE1	673	D8RQE1_SELML	5.03697e-111	tr|D8RQE1|D8RQE1_SELML	161087-178_2_ORF2	sp|Q8H0U5|TIC62_ARATH	Q8H0U5	TIC62_ARATH	5.77161e-115
Scaffold	152409-192_5_ORF1	658	Cluster of no_acceptable_match|||NA (152409-192_5_ORF1)	152409-192_5_ORF1 [4]	47 kDa	1	-0.42			mapped	D8SN21	674	D8SN21_SELML	8.8707e-177	tr|D8SN21|D8SN21_SELML	152409-192_5_ORF1	sp|Q42545|FTSZ1_ARATH	Q42545	FTSZ1_ARATH	2.99272e-165
Scaffold	149166-199_4_ORF2	246	>sp|Q9SZC9|HMA6_ARATH_Copper-transporting_ATPase_PAA1,_chloroplastic_OS=Arabidopsis_thaliana_GN=PAA1_PE=2_SV=1|||5e-25	149166-199_4_ORF2	25 kDa	1	-0.42			mapped	D8T0I2	675	D8T0I2_SELML	1.5505e-28	tr|D8T0I2|D8T0I2_SELML	149166-199_4_ORF2	tr|A0A1P8B649|A0A1P8B649_ARATH	A0A1P8B649	A0A1P8B649_ARATH	1.65154e-22
Scaffold	12480-682_6_ORF2	100	>sp|P49107|PSAN_ARATH_Photosystem_I_reaction_center_subunit_N,_chloroplastic_OS=Arabidopsis_thaliana_GN=PSAN_PE=1_SV=2|||6e-52	12480-682_6_ORF2	17 kDa	1	-0.42			mapped	D8RRV0	676	D8RRV0_SELML	2.03594e-46	tr|D8RRV0|D8RRV0_SELML	12480-682_6_ORF2	sp|P49107|PSAN_ARATH	P49107	PSAN_ARATH	3.13138e-48
Scaffold	10257-745_6_ORF2	632	Cluster of >sp|A6T923|HPXO_KLEP7_FAD-dependent_urate_hydroxylase_OS=Klebsiella_pneumoniae_subsp._pneumoniae_(strain_ATCC_700721_/_MGH_78578)_GN=hpxO_PE=1_SV=1|||3e-33 (10257-745_6_ORF2)	10257-745_6_ORF2 [3]	46 kDa	1	-0.42			mapped	D8TB50	677	D8TB50_SELML	1.23471e-165	tr|D8TB50|D8TB50_SELML	10257-745_6_ORF2	sp|Q9FGC7|ZEP_ARATH	Q9FGC7	ZEP_ARATH	2.61985e-26
Scaffold	sp|A2T384|PSAC_ANGEV	9	Photosystem I iron-sulfur center OS=Angiopteris evecta GN=psaC PE=3 SV=1	sp|A2T384|PSAC_ANGEV (+4)	9 kDa	1	-0.44			mapped	C7B2J3	678	C7B2J3_SELML	2.13271e-43	tr|C7B2J3|C7B2J3_SELML	sp|A2T384|PSAC_ANGEV	sp|P62090|PSAC_ARATH	P62090	PSAC_ARATH	1.52907e-53
Scaffold	312530-61_5_ORF2	943	>sp|Q23892|GLUA_DICDI_Lysosomal_beta_glucosidase_OS=Dictyostelium_discoideum_GN=gluA_PE=1_SV=2|||9e-74	312530-61_5_ORF2	72 kDa	1	-0.46			mapped	D8SPR4	679	D8SPR4_SELML	0	tr|D8SPR4|D8SPR4_SELML	312530-61_5_ORF2	tr|A0A1P8BG25|A0A1P8BG25_ARATH	A0A1P8BG25	A0A1P8BG25_ARATH	0
Scaffold	97071-254_4_ORF1	371	no_acceptable_match|||NA	97071-254_4_ORF1	31 kDa	1	-0.49			mapped	D8SFL1	680	D8SFL1_SELML	9.44294e-56	tr|D8SFL1|D8SFL1_SELML	97071-254_4_ORF1	sp|Q9ZRW8|GSTUJ_ARATH	Q9ZRW8	GSTUJ_ARATH	6.95751e-54
Scaffold	396020-24_5_ORF2	408	>sp|Q54Z26|GLYC1_DICDI_Serine_hydroxymethyltransferase_1_OS=Dictyostelium_discoideum_GN=shmt1_PE=1_SV=1|||2e-133	396020-24_5_ORF2 (+1)	33 kDa	1	-0.49			mapped	D8RA85	681	D8RA85_SELML	1.25809e-168	tr|D8RA85|D8RA85_SELML	396020-24_5_ORF2	sp|O23254|GLYC4_ARATH	O23254	GLYC4_ARATH	5.43179e-156
Scaffold	280600-79_2_ORF2	90	>sp|P48384|TRXM_PEA_Thioredoxin_M-type,_chloroplastic_OS=Pisum_sativum_PE=2_SV=1|||3e-61	280600-79_2_ORF2 (+2)	17 kDa	1	-0.49			mapped	D8R2K2	682	D8R2K2_SELML	9.59638e-58	tr|D8R2K2|D8R2K2_SELML	280600-79_2_ORF2	sp|Q9SEU6|TRXM4_ARATH	Q9SEU6	TRXM4_ARATH	5.99475e-54
Scaffold	189606-147_1_ORF2	271	>sp|Q9SR70|FK164_ARATH_Peptidyl-prolyl_cis-trans_isomerase_FKBP16-4,_chloroplastic_OS=Arabidopsis_thaliana_GN=FKBP16-4_PE=1_SV=1|||7e-93	189606-147_1_ORF2	26 kDa	1	-0.49			mapped	D8QQC8	683	D8QQC8_SELML	1.47047e-86	tr|D8QQC8|D8QQC8_SELML	189606-147_1_ORF2	sp|Q9SR70|FK164_ARATH	Q9SR70	FK164_ARATH	1.34953e-89
Scaffold	115375-231_6_ORF2	121	no_acceptable_match|||NA	115375-231_6_ORF2	18 kDa	1	-0.49			mapped	D8QZ48	684	D8QZ48_SELML	4.56319e-34	tr|D8QZ48|D8QZ48_SELML	115375-231_6_ORF2	sp|P13853|HS17C_ARATH	P13853	HS17C_ARATH	2.01183e-57
Scaffold	24557-506_3_ORF2	381	Cluster of >sp|Q9SKX4|RK3A_ARATH_50S_ribosomal_protein_L3-1,_chloroplastic_OS=Arabidopsis_thaliana_GN=RPL3A_PE=1_SV=1|||4e-124 (24557-506_3_ORF2)	24557-506_3_ORF2 [4]	32 kDa	1	-0.51			mapped	D8TDN8	685	D8TDN8_SELML	1.07762e-130	tr|D8TDN8|D8TDN8_SELML	24557-506_3_ORF2	sp|Q9SKX4|RK3A_ARATH	Q9SKX4	RK3A_ARATH	5.36941e-121
Scaffold	163620-175_6_ORF2	575	Cluster of >sp|P41345|FENR2_ORYSJ_Ferredoxin--NADP_reductase,_root_isozyme,_chloroplastic_OS=Oryza_sativa_subsp._japonica_GN=Os03g0784700_PE=1_SV=1|||0 (163620-175_6_ORF2)	163620-175_6_ORF2 [5]	42 kDa	1	-0.51			notMapped		686				163620-175_6_ORF2	sp|Q9SK82|U85A1_ARATH	Q9SK82	U85A1_ARATH	1.26878e-49
Scaffold	tr|P93135|P93135_FRAAN	585	Cluster of Polyubiquitin OS=Fragaria ananassa GN=FUBI1 PE=2 SV=1 (tr|P93135|P93135_FRAAN)	tr|P93135|P93135_FRAAN [18]	43 kDa	1	-0.52			mapped	D8QSE0	687	D8QSE0_SELML	0	tr|D8QSE0|D8QSE0_SELML	tr|P93135|P93135_FRAAN	sp|Q8H159|UBQ10_ARATH	Q8H159	UBQ10_ARATH	0
Scaffold	20293-553_1_ORF2	351	Cluster of >sp|P93447|EF1D_PIMBR_Elongation_factor_1-delta_OS=Pimpinella_brachycarpa_PE=2_SV=3|||3e-95 (20293-553_1_ORF2)	20293-553_1_ORF2 [4]	30 kDa	1	-0.52			mapped	D8T6B0	688	D8T6B0_SELML	6.70391e-82	tr|D8T6B0|D8T6B0_SELML	20293-553_1_ORF2	sp|Q84WM9|EF1B1_ARATH	Q84WM9	EF1B1_ARATH	5.58446e-81
Scaffold	165503-173_3_ORF2	735	Cluster of >sp|Q9SSA5|CYP38_ARATH_Peptidyl-prolyl_cis-trans_isomerase_CYP38,_chloroplastic_OS=Arabidopsis_thaliana_GN=CYP38_PE=1_SV=1|||0 (165503-173_3_ORF2)	165503-173_3_ORF2 [4]	51 kDa	1	-0.53			mapped	D8RQF0	689	D8RQF0_SELML	6.06315e-146	tr|D8RQF0|D8RQF0_SELML	165503-173_3_ORF2	sp|Q9SSA5|CYP38_ARATH	Q9SSA5	CYP38_ARATH	0
Scaffold	369-2250_2_ORF2	802	>sp|Q9XI01|PDI11_ARATH_Protein_disulfide_isomerase-like_1-1_OS=Arabidopsis_thaliana_GN=PDIL1-1_PE=1_SV=1|||0	369-2250_2_ORF2	57 kDa	1	-0.54			mapped	D8R0G0	690	D8R0G0_SELML	0	tr|D8R0G0|D8R0G0_SELML	369-2250_2_ORF2	sp|Q9XI01|PDI11_ARATH	Q9XI01	PDI11_ARATH	0
Scaffold	284049-77_6_ORF2	651	>sp|Q9LYA9|CP41A_ARATH_Chloroplast_stem-loop_binding_protein_of_41_kDa_a,_chloroplastic_OS=Arabidopsis_thaliana_GN=CSP41A_PE=1_SV=1|||0	284049-77_6_ORF2	46 kDa	1	-0.54			mapped	D8T6L2	691	D8T6L2_SELML	0	tr|D8T6L2|D8T6L2_SELML	284049-77_6_ORF2	sp|Q9LYA9|CP41A_ARATH	Q9LYA9	CP41A_ARATH	0
Scaffold	tr|D7MBC8|D7MBC8_ARALL	1111	M protein repeat-containing protein OS=Arabidopsis lyrata subsp. lyrata GN=ARALYDRAFT_493421 PE=4 SV=1	tr|D7MBC8|D7MBC8_ARALL	192 kDa		-0.58			notMapped		692				tr|D7MBC8|D7MBC8_ARALL	sp|Q9M084|SYDC2_ARATH	Q9M084	SYDC2_ARATH	0
Scaffold	tr|D7MAI5|D7MAI5_ARALL	1121	Cluster of Predicted protein OS=Arabidopsis lyrata subsp. lyrata GN=ARALYDRAFT_658687 PE=4 SV=1 (tr|D7MAI5|D7MAI5_ARALL)	tr|D7MAI5|D7MAI5_ARALL [3]	252 kDa		-0.58			mapped	D8RRR0	693	D8RRR0_SELML	0	tr|D8RRR0|D8RRR0_SELML	tr|D7MAI5|D7MAI5_ARALL	sp|Q9SSD2|PRP8A_ARATH	Q9SSD2	PRP8A_ARATH	0
Scaffold	tr|C6SVT8|C6SVT8_SOYBN	229	Cluster of Putative uncharacterized protein OS=Glycine max PE=2 SV=1 (tr|C6SVT8|C6SVT8_SOYBN)	tr|C6SVT8|C6SVT8_SOYBN [9]	24 kDa	1	-0.58			mapped	D8RE14	694	D8RE14_SELML	2.02749e-120	tr|D8RE14|D8RE14_SELML	tr|C6SVT8|C6SVT8_SOYBN	sp|Q9FJH0|RAA1F_ARATH	Q9FJH0	RAA1F_ARATH	1.02577e-127
Scaffold	tr|A8J568|A8J568_CHLRE	1104	DNA-directed RNA polymerase (Fragment) OS=Chlamydomonas reinhardtii GN=RPA1 PE=3 SV=1	tr|A8J568|A8J568_CHLRE	164 kDa		-0.58			notMapped		695				tr|A8J568|A8J568_CHLRE	sp|Q9FMR9|RIN1_ARATH	Q9FMR9	RIN1_ARATH	0
Scaffold	sp|Q7SIB8|PLAS_DRYCA	22	Plastocyanin OS=Dryopteris crassirhizoma GN=PETE PE=1 SV=1	sp|Q7SIB8|PLAS_DRYCA	11 kDa	1	-0.58			mapped	D8R485	696	D8R485_SELML	1.63581e-14	tr|D8R485|D8R485_SELML	sp|Q7SIB8|PLAS_DRYCA	sp|P42699|PLAS2_ARATH	P42699	PLAS2_ARATH	3.09647e-16
Scaffold	rr|REV_B9HZV0|REV_B9HZV0_POPTR	939	Predicted protein OS=Populus trichocarpa GN=POPTRDRAFT_834106 PE=4 SV=1	rr|REV_B9HZV0|REV_B9HZV0_POPTR	71 kDa	1	-0.58			notMapped		697				rr|REV_B9HZV0|REV_B9HZV0_POPTR	tr|Q9SKZ0|Q9SKZ0_ARATH	Q9SKZ0	Q9SKZ0_ARATH	4.18317e-48
Scaffold	8279-816_3_ORF2	443	Cluster of >sp|P68209|SUCA1_ARATH_Succinyl-CoA_ligase_[ADP-forming]_subunit_alpha-1,_mitochondrial_OS=Arabidopsis_thaliana_GN=At5g08300_PE=1_SV=1|||0 (8279-816_3_ORF2)	8279-816_3_ORF2 [2]	35 kDa	1	-0.58			mapped	D8QZ28	698	D8QZ28_SELML	7.81236e-71	tr|D8QZ28|D8QZ28_SELML	8279-816_3_ORF2	sp|P68209|SUCA1_ARATH	P68209	SUCA1_ARATH	0
Scaffold	82680-277_1_ORF2	493	>sp|Q7Z9I4|YCP6_SCHPO_Uncharacterized_oxidoreductase_C663.06c_OS=Schizosaccharomyces_pombe_(strain_972_/_ATCC_24843)_GN=SPCC663.06c_PE=2_SV=1|||3e-27	82680-277_1_ORF2	37 kDa		-0.58			mapped	D8RF44	699	D8RF44_SELML	1.01066e-82	tr|D8RF44|D8RF44_SELML	82680-277_1_ORF2	tr|Q941A7|Q941A7_ARATH	Q941A7	Q941A7_ARATH	3.96815e-88
Scaffold	71945-297_5_ORF2	783	>sp|Q9LS40|ASPG1_ARATH_Protein_ASPARTIC_PROTEASE_IN_GUARD_CELL_1_OS=Arabidopsis_thaliana_GN=ASPG1_PE=1_SV=1|||1e-138	71945-297_5_ORF2	55 kDa	1	-0.58			mapped	D8R0S2	700	D8R0S2_SELML	4.45517e-142	tr|D8R0S2|D8R0S2_SELML	71945-297_5_ORF2	tr|Q9M356|Q9M356_ARATH	Q9M356	Q9M356_ARATH	2.91575e-142
Scaffold	65126-313_6_ORF2	1055	Cluster of >sp|O81643|VILI1_ARATH_Villin-1_OS=Arabidopsis_thaliana_GN=VLN1_PE=2_SV=2|||0 (65126-313_6_ORF2)	65126-313_6_ORF2 [3]	107 kDa	1	-0.58			mapped	D8S7L1	701	D8S7L1_SELML	0	tr|D8S7L1|D8S7L1_SELML	65126-313_6_ORF2	sp|O81644|VILI2_ARATH	O81644	VILI2_ARATH	0
Scaffold	63756-317_2_ORF1	54	>sp|P47920|NDKB_FLABI_Nucleoside_diphosphate_kinase_B_OS=Flaveria_bidentis_PE=2_SV=1|||3e-76	63756-317_2_ORF1 (+1)	14 kDa		-0.58			mapped	D8RHN0	702	D8RHN0_SELML	2.05266e-74	tr|D8RHN0|D8RHN0_SELML	63756-317_2_ORF1	sp|P39207|NDK1_ARATH	P39207	NDK1_ARATH	2.19954e-71
Scaffold	62782-319_2_ORF2	37	>sp|P00052|CYC_VIGRR_Cytochrome_c_OS=Vigna_radiata_var._radiata_PE=1_SV=1|||1e-72	62782-319_2_ORF2 (+4)	13 kDa		-0.58			notMapped		703				62782-319_2_ORF2	tr|Q8VYM6|Q8VYM6_ARATH	Q8VYM6	Q8VYM6_ARATH	0
Scaffold	50471-358_5_ORF2	728	Cluster of >sp|P25858|G3PC1_ARATH_Glyceraldehyde-3-phosphate_dehydrogenase_1,_cytosolic_OS=Arabidopsis_thaliana_GN=GAPC1_PE=1_SV=2|||0 (50471-358_5_ORF2)	50471-358_5_ORF2 [26]	51 kDa	1	-0.58			mapped	D8R3A6	704	D8R3A6_SELML	0	tr|D8R3A6|D8R3A6_SELML	50471-358_5_ORF2	sp|Q9SAJ6|G3PP1_ARATH	Q9SAJ6	G3PP1_ARATH	0
Scaffold	393073-25_4_ORF2	403	>sp|Q9SZJ5|GLYM_ARATH_Serine_hydroxymethyltransferase,_mitochondrial_OS=Arabidopsis_thaliana_GN=SHM1_PE=1_SV=1|||1e-118	393073-25_4_ORF2	33 kDa		-0.58			mapped	D8RPG2	705	D8RPG2_SELML	6.34534e-132	tr|D8RPG2|D8RPG2_SELML	393073-25_4_ORF2	sp|Q94JQ3|GLYP3_ARATH	Q94JQ3	GLYP3_ARATH	4.49503e-140
Scaffold	36225-421_1_ORF2	120	Cluster of >sp|Q9SIM4|RL141_ARATH_60S_ribosomal_protein_L14-1_OS=Arabidopsis_thaliana_GN=RPL14A_PE=2_SV=1|||7e-72 (36225-421_1_ORF2)	36225-421_1_ORF2 [3]	18 kDa	1	-0.58			mapped	D8QRX7	706	D8QRX7_SELML	1.37099e-72	tr|D8QRX7|D8QRX7_SELML	36225-421_1_ORF2	sp|Q9SIM4|RL141_ARATH	Q9SIM4	RL141_ARATH	2.61531e-68
Scaffold	340935-47_4_ORF1	293	>sp|Q9SXU1|PSA7_CICAR_Proteasome_subunit_alpha_type-7_OS=Cicer_arietinum_GN=PAD1_PE=2_SV=1|||3e-155	340935-47_4_ORF1	27 kDa	1	-0.58			mapped	D8QYL1	707	D8QYL1_SELML	3.81166e-153	tr|D8QYL1|D8QYL1_SELML	340935-47_4_ORF1	sp|O24616|PSA7B_ARATH	O24616	PSA7B_ARATH	3.85883e-148
Scaffold	334624-50_2_ORF2	179	>sp|Q9SW09|RS101_ARATH_40S_ribosomal_protein_S10-1_OS=Arabidopsis_thaliana_GN=RPS10A_PE=2_SV=1|||1e-80	334624-50_2_ORF2	22 kDa		-0.58			mapped	D8RD32	708	D8RD32_SELML	9.29355e-74	tr|D8RD32|D8RD32_SELML	334624-50_2_ORF2	sp|Q9SW09|RS101_ARATH	Q9SW09	RS101_ARATH	3.18035e-77
Scaffold	311596-62_2_ORF2	212	>sp|Q6AUR2|GLNB_ORYSJ_Nitrogen_regulatory_protein_P-II_homolog_OS=Oryza_sativa_subsp._japonica_GN=GLB_PE=2_SV=1|||9e-70	311596-62_2_ORF2	23 kDa		-0.58			mapped	D8QS61	709	D8QS61_SELML	3.8051e-53	tr|D8QS61|D8QS61_SELML	311596-62_2_ORF2	sp|Q9ZST4|GLNB_ARATH	Q9ZST4	GLNB_ARATH	3.27809e-62
Scaffold	28804-471_4_ORF2	367	>sp|O04492|DRB1_ARATH_Double-stranded_RNA-binding_protein_1_OS=Arabidopsis_thaliana_GN=DRB1_PE=1_SV=1|||1e-45	28804-471_4_ORF2 (+1)	31 kDa	1	-0.58			mapped	D8S1F4	710	D8S1F4_SELML	3.73173e-40	tr|D8S1F4|D8S1F4_SELML	28804-471_4_ORF2	tr|A0A1P8AQD8|A0A1P8AQD8_ARATH	A0A1P8AQD8	A0A1P8AQD8_ARATH	3.82773e-43
Scaffold	268570-87_5_ORF2	156	>sp|P72752|Y2009_SYNY3_Thylakoid_membrane_protein_ssl2009_OS=Synechocystis_sp._(strain_PCC_6803_/_Kazusa)_GN=ssl2009_PE=4_SV=1|||3e-07	268570-87_5_ORF2	20 kDa		-0.58			mapped	D8QUU9	711	D8QUU9_SELML	3.44724e-24	tr|D8QUU9|D8QUU9_SELML	268570-87_5_ORF2	tr|Q8H0X5|Q8H0X5_ARATH	Q8H0X5	Q8H0X5_ARATH	4.71725e-23
Scaffold	241667-105_2_ORF2	414	>sp|Q8S9M1|PAP13_ARATH_Probable_plastid-lipid-associated_protein_13,_chloroplastic_OS=Arabidopsis_thaliana_GN=PAP13_PE=1_SV=2|||1e-97	241667-105_2_ORF2	33 kDa	1	-0.58			mapped	D8T0X3	713	D8T0X3_SELML	8.88548e-80	tr|D8T0X3|D8T0X3_SELML	241667-105_2_ORF2	sp|Q8S9M1|PAP13_ARATH	Q8S9M1	PAP13_ARATH	2.0156e-94
Scaffold	234089-111_1_ORF2	711	>sp|Q9LF04|STAD1_ARATH_Acyl-[acyl-carrier-protein]_desaturase_1,_chloroplastic_OS=Arabidopsis_thaliana_GN=S-ACP-DES1_PE=1_SV=1|||0	234089-111_1_ORF2 (+1)	50 kDa		-0.58			mapped	D8RGS6	714	D8RGS6_SELML	0	tr|D8RGS6|D8RGS6_SELML	234089-111_1_ORF2	tr|F4IS32|F4IS32_ARATH	F4IS32	F4IS32_ARATH	0
Scaffold	227748-115_2_ORF2	320	Cluster of >sp|O04905|UMPK_ARATH_UMP/CMP_kinase_OS=Arabidopsis_thaliana_GN=PYR6_PE=1_SV=1|||3e-109 (227748-115_2_ORF2)	227748-115_2_ORF2 [2]	29 kDa		-0.58			mapped	D8ST91	715	D8ST91_SELML	2.1331e-106	tr|D8ST91|D8ST91_SELML	227748-115_2_ORF2	sp|O04905|KCY3_ARATH	O04905	KCY3_ARATH	5.61086e-106
Scaffold	223603-118_1_ORF1	611	>sp|P23981|AROA1_TOBAC_3-phosphoshikimate_1-carboxyvinyltransferase_1,_chloroplastic_OS=Nicotiana_tabacum_GN=EPSPS-1_PE=2_SV=1|||0	223603-118_1_ORF1 (+2)	44 kDa		-0.58			mapped	D8TBU1	716	D8TBU1_SELML	0	tr|D8TBU1|D8TBU1_SELML	223603-118_1_ORF1	sp|P05466|AROA_ARATH	P05466	AROA_ARATH	0
Scaffold	20230-554_5_ORF2	840	Cluster of >sp|P58223|Y4837_ARATH_KH_domain-containing_protein_At4g18375_OS=Arabidopsis_thaliana_GN=At4g18375_PE=2_SV=1|||3e-63 (20230-554_5_ORF2)	20230-554_5_ORF2 [3]	59 kDa	1	-0.58			notMapped		717				20230-554_5_ORF2	sp|Q9LES2|UBA2A_ARATH	Q9LES2	UBA2A_ARATH	3.12084e-31
Scaffold	18450-578_2_ORF1	265	>sp|Q9XER8|RAB7_GOSHI_Ras-related_protein_Rab7_OS=Gossypium_hirsutum_GN=RAB7_PE=2_SV=1|||3e-135	18450-578_2_ORF1 (+5)	26 kDa		-0.58			notMapped		718				18450-578_2_ORF1	tr|A0A1P8B1B8|A0A1P8B1B8_ARATH	A0A1P8B1B8	A0A1P8B1B8_ARATH	2.82247e-79
Scaffold	17420-593_1_ORF2	1040	>sp|P93655|LONM1_ARATH_Lon_protease_homolog_1,_mitochondrial_OS=Arabidopsis_thaliana_GN=LON1_PE=1_SV=2|||0	17420-593_1_ORF2 (+1)	100 kDa		-0.58			mapped	D8QXF0	719	D8QXF0_SELML	0	tr|D8QXF0|D8QXF0_SELML	17420-593_1_ORF2	sp|P93655|LONM1_ARATH	P93655	LONM1_ARATH	0
Scaffold	169514-167_2_ORF1	92	>sp|Q9M2W2|GSTL2_ARATH_Glutathione_S-transferase_L2,_chloroplastic_OS=Arabidopsis_thaliana_GN=GSTL2_PE=2_SV=1|||4e-33	169514-167_2_ORF1	17 kDa		-0.58			notMapped		720				169514-167_2_ORF1	sp|Q9M2W2|GSTL2_ARATH	Q9M2W2	GSTL2_ARATH	3.24021e-29
Scaffold	166897-171_5_ORF2	250	>sp|O82531|PSB1_PETHY_Proteasome_subunit_beta_type-1_OS=Petunia_hybrida_GN=PBF1_PE=2_SV=1|||6e-138	166897-171_5_ORF2	25 kDa		-0.58			mapped	D8RIL6	721	D8RIL6_SELML	6.04716e-126	tr|D8RIL6|D8RIL6_SELML	166897-171_5_ORF2	sp|P42742|PSB1_ARATH	P42742	PSB1_ARATH	1.65961e-129
Scaffold	162660-176_6_ORF1	556	no_acceptable_match|||NA	162660-176_6_ORF1	41 kDa		-0.58			mapped	D8SX57	722	D8SX57_SELML	4.73691e-66	tr|D8SX57|D8SX57_SELML	162660-176_6_ORF1	sp|P83291|NB5R2_ARATH	P83291	NB5R2_ARATH	5.94419e-132
Scaffold	152971-191_2_ORF2	778	Cluster of >sp|Q9SIE1|PAT_ARATH_Bifunctional_aspartate_aminotransferase_and_glutamate/aspartate-prephenate_aminotransferase_OS=Arabidopsis_thaliana_GN=PAT_PE=1_SV=2|||0 (152971-191_2_ORF2)	152971-191_2_ORF2 [8]	55 kDa	1	-0.58			mapped	D8R3H0	723	D8R3H0_SELML	0	tr|D8R3H0|D8R3H0_SELML	152971-191_2_ORF2	sp|Q9SIE1|PAT_ARATH	Q9SIE1	PAT_ARATH	0
Scaffold	151168-195_3_ORF2	183	>sp|Q9FDZ9|RL212_ARATH_60S_ribosomal_protein_L21-2_OS=Arabidopsis_thaliana_GN=RPL21E_PE=2_SV=1|||1e-102	151168-195_3_ORF2 (+2)	22 kDa	1	-0.58			mapped	D8RES0	724	D8RES0_SELML	1.0602e-97	tr|D8RES0|D8RES0_SELML	151168-195_3_ORF2	sp|Q9FDZ9|RL212_ARATH	Q9FDZ9	RL212_ARATH	2.87283e-99
Scaffold	141778-205_4_ORF2	521	>sp|Q8L770|CLPR3_ARATH_ATP-dependent_Clp_protease_proteolytic_subunit-related_protein_3,_chloroplastic_OS=Arabidopsis_thaliana_GN=CLPR3_PE=1_SV=1|||2e-139	141778-205_4_ORF2 (+1)	39 kDa		-0.58			mapped	D8S7T1	725	D8S7T1_SELML	1.52316e-136	tr|D8S7T1|D8S7T1_SELML	141778-205_4_ORF2	sp|Q8L770|CLPR3_ARATH	Q8L770	CLPR3_ARATH	1.72517e-136
Scaffold	140134-206_2_ORF2	23	>sp|O23755|EF2_BETVU_Elongation_factor_2_OS=Beta_vulgaris_PE=2_SV=1|||4e-54	140134-206_2_ORF2	11 kDa		-0.58			mapped	D8S547	726	D8S547_SELML	2.03993e-53	tr|D8S547|D8S547_SELML	140134-206_2_ORF2	tr|F4JB06|F4JB06_ARATH	F4JB06	F4JB06_ARATH	1.9997e-50
Scaffold	139597-207_6_ORF1	438	Cluster of >sp|Q8VEM8|MPCP_MOUSE_Phosphate_carrier_protein,_mitochondrial_OS=Mus_musculus_GN=Slc25a3_PE=1_SV=1|||8e-104 (139597-207_6_ORF1)	139597-207_6_ORF1 [7]	34 kDa		-0.58			mapped	D8QZ10	727	D8QZ10_SELML	2.8911e-134	tr|D8QZ10|D8QZ10_SELML	139597-207_6_ORF1	sp|Q9FMU6|MPCP3_ARATH	Q9FMU6	MPCP3_ARATH	4.07583e-136
Scaffold	12555-680_1_ORF2	1021	>sp|Q3MHH4|SYQ_BOVIN_Glutamine--tRNA_ligase_OS=Bos_taurus_GN=QARS_PE=2_SV=1|||0	12555-680_1_ORF2 (+1)	93 kDa		-0.58			mapped	D8S3R7	728	D8S3R7_SELML	0	tr|D8S3R7|D8S3R7_SELML	12555-680_1_ORF2	sp|Q8W4F3|SYQ_ARATH	Q8W4F3	SYQ_ARATH	0
Scaffold	1-12177_6_ORF2	462	>sp|Q85FL3|ACCD_ADICA_Acetyl-coenzyme_A_carboxylase_carboxyl_transferase_subunit_beta,_chloroplastic_OS=Adiantum_capillus-veneris_GN=accD_PE=2_SV=2|||0	1-12177_6_ORF2 (+16)	36 kDa		-0.58			mapped	D8QSK3	729	D8QSK3_SELML	3.45505e-123	tr|D8QSK3|D8QSK3_SELML	1-12177_6_ORF2	sp|P56765|ACCD_ARATH	P56765	ACCD_ARATH	5.21676e-130
Scaffold	31223-453_3_ORF2	190	Cluster of >sp|P32869|PSAD_CUCSA_Photosystem_I_reaction_center_subunit_II,_chloroplastic_OS=Cucumis_sativus_GN=psaD_PE=1_SV=1|||4e-100 (31223-453_3_ORF2)	31223-453_3_ORF2 [5]	22 kDa	1	-0.61			mapped	D8T8A4	730	D8T8A4_SELML	3.3944e-97	tr|D8T8A4|D8T8A4_SELML	31223-453_3_ORF2	sp|Q9SA56|PSAD2_ARATH	Q9SA56	PSAD2_ARATH	7.47753e-96
Scaffold	250083-99_2_ORF2	1031	Cluster of >sp|Q9LIB2|PHS1_ARATH_Alpha-glucan_phosphorylase_1_OS=Arabidopsis_thaliana_GN=PHS1_PE=1_SV=1|||0 (250083-99_2_ORF2)	250083-99_2_ORF2 [13]	96 kDa	1	-0.64			mapped	D8QTF4	731	D8QTF4_SELML	0	tr|D8QTF4|D8QTF4_SELML	250083-99_2_ORF2	sp|Q9SD76|PHS2_ARATH	Q9SD76	PHS2_ARATH	0
Scaffold	22356-529_5_ORF1	13	Cluster of >sp|P13853|HS17C_ARATH_17.6_kDa_class_I_heat_shock_protein_3_OS=Arabidopsis_thaliana_GN=HSP17.6C_PE=2_SV=2|||7e-39 (22356-529_5_ORF1)	22356-529_5_ORF1 [2]	9 kDa	1	-0.64			mapped	D8QMQ4	732	D8QMQ4_SELML	4.72959e-25	tr|D8QMQ4|D8QMQ4_SELML	22356-529_5_ORF1	sp|P13853|HS17C_ARATH	P13853	HS17C_ARATH	5.2556e-35
Scaffold	222487-119_2_ORF2	505	Cluster of >sp|P93819|MDHC1_ARATH_Malate_dehydrogenase,_cytoplasmic_1_OS=Arabidopsis_thaliana_GN=At1g04410_PE=1_SV=2|||0 (222487-119_2_ORF2)	222487-119_2_ORF2 [10]	38 kDa	1	-0.64			mapped	D8T711	733	D8T711_SELML	0	tr|D8T711|D8T711_SELML	222487-119_2_ORF2	sp|P93819|MDHC1_ARATH	P93819	MDHC1_ARATH	0
Scaffold	156331-186_3_ORF2	266	>sp|Q9ZWR1|CFI_CITSI_Chalcone--flavonone_isomerase_OS=Citrus_sinensis_GN=CHI_PE=2_SV=1|||2e-61	156331-186_3_ORF2 (+1)	26 kDa	1	-0.65			mapped	D8SBL2	735	D8SBL2_SELML	1.1677e-29	tr|D8SBL2|D8SBL2_SELML	156331-186_3_ORF2	sp|P41088|CFI1_ARATH	P41088	CFI1_ARATH	6.88511e-56
Scaffold	tr|A9RNC0|A9RNC0_PHYPA	95	Cluster of Predicted protein OS=Physcomitrella patens subsp. patens GN=PHYPADRAFT_116985 PE=4 SV=1 (tr|A9RNC0|A9RNC0_PHYPA)	tr|A9RNC0|A9RNC0_PHYPA [6]	17 kDa	1	-0.68			mapped	D8QWY9	736	D8QWY9_SELML	1.01645e-100	tr|D8QWY9|D8QWY9_SELML	tr|A9RNC0|A9RNC0_PHYPA	sp|P59220|CALM7_ARATH	P59220	CALM7_ARATH	8.22226e-99
Scaffold	133552-212_2_ORF2	24	Cluster of >sp|P13939|LEAD7_GOSHI_Late_embryogenesis_abundant_protein_D-7_OS=Gossypium_hirsutum_PE=2_SV=1|||1e-09 (133552-212_2_ORF2)	133552-212_2_ORF2 [3]	11 kDa	1	-0.7			mapped	D8SV41	737	D8SV41_SELML	9.86243e-11	tr|D8SV41|D8SV41_SELML	133552-212_2_ORF2	sp|Q96270|LEA7_ARATH	Q96270	LEA7_ARATH	4.75816e-05
Scaffold	116706-229_5_ORF2	523	Cluster of >sp|Q7XT99|AKR2_ORYSJ_Probable_aldo-keto_reductase_2_OS=Oryza_sativa_subsp._japonica_GN=Os04g0338000_PE=2_SV=2|||3e-177 (116706-229_5_ORF2)	116706-229_5_ORF2 [24]	39 kDa	1	-0.73			mapped	D8RMC7	738	D8RMC7_SELML	9.29836e-170	tr|D8RMC7|D8RMC7_SELML	116706-229_5_ORF2	sp|Q93ZN2|ALKR4_ARATH	Q93ZN2	ALKR4_ARATH	8.33496e-173
Scaffold	tr|A9REG6|A9REG6_PHYPA	361	Cluster of Proteasome subunit alpha type OS=Physcomitrella patens subsp. patens GN=PHYPADRAFT_112471 PE=3 SV=1 (tr|A9REG6|A9REG6_PHYPA)	tr|A9REG6|A9REG6_PHYPA [5]	31 kDa	1	-0.74			mapped	D8SW69	739	D8SW69_SELML	6.93232e-150	tr|D8SW69|D8SW69_SELML	tr|A9REG6|A9REG6_PHYPA	sp|O23712|PSA1B_ARATH	O23712	PSA1B_ARATH	2.80297e-136
Scaffold	sp|Q0JM17|RH56_ORYSJ	688	Cluster of DEAD-box ATP-dependent RNA helicase 56 OS=Oryza sativa subsp. japonica GN=Os01g0549700 PE=2 SV=2 (sp|Q0JM17|RH56_ORYSJ)	sp|Q0JM17|RH56_ORYSJ [5]	49 kDa	1	-0.74			mapped	D8RFZ4	740	D8RFZ4_SELML	0	tr|D8RFZ4|D8RFZ4_SELML	sp|Q0JM17|RH56_ORYSJ	sp|Q56XG6|RH15_ARATH	Q56XG6	RH15_ARATH	0
Scaffold	60571-325_3_ORF2	328	>sp|Q25AG5|ERG3_ORYSI_Elicitor-responsive_protein_3_OS=Oryza_sativa_subsp._indica_GN=ERG3_PE=2_SV=1|||1e-31	60571-325_3_ORF2	29 kDa	1	-0.74			mapped	D8RPH2	741	D8RPH2_SELML	2.53166e-30	tr|D8RPH2|D8RPH2_SELML	60571-325_3_ORF2	sp|Q9C8S6|PP16B_ARATH	Q9C8S6	PP16B_ARATH	4.63584e-27
Scaffold	58787-330_2_ORF2	885	Cluster of >sp|Q9M0F9|K6PF1_ARATH_6-phosphofructokinase_1_OS=Arabidopsis_thaliana_GN=PFK1_PE=1_SV=1|||0 (58787-330_2_ORF2)	58787-330_2_ORF2 [9]	65 kDa	1	-0.74			mapped	D8RVK8	742	D8RVK8_SELML	0	tr|D8RVK8|D8RVK8_SELML	58787-330_2_ORF2	sp|Q94AA4|PFKA3_ARATH	Q94AA4	PFKA3_ARATH	0
Scaffold	3873-1098_5_ORF2	383	>sp|P42761|GSTFA_ARATH_Glutathione_S-transferase_F10_OS=Arabidopsis_thaliana_GN=GSTF10_PE=1_SV=3|||5e-70	3873-1098_5_ORF2	32 kDa	1	-0.74			mapped	D8T1M3	743	D8T1M3_SELML	5.36779e-81	tr|D8T1M3|D8T1M3_SELML	3873-1098_5_ORF2	sp|P42761|GSTFA_ARATH	P42761	GSTFA_ARATH	1.57682e-66
Scaffold	3343-1165_4_ORF2	901	>sp|O14297|YF1F_SCHPO_Uncharacterized_protein_C9E9.15_OS=Schizosaccharomyces_pombe_(strain_972_/_ATCC_24843)_GN=SPAC9E9.15_PE=2_SV=2|||2e-16	3343-1165_4_ORF2	66 kDa	1	-0.74			mapped	D8RXV5	744	D8RXV5_SELML	0	tr|D8RXV5|D8RXV5_SELML	3343-1165_4_ORF2	tr|Q8VYA4|Q8VYA4_ARATH	Q8VYA4	Q8VYA4_ARATH	0
Scaffold	30960-455_5_ORF2	378	Cluster of >sp|Q9SCM3|RS24_ARATH_40S_ribosomal_protein_S2-4_OS=Arabidopsis_thaliana_GN=RPS2D_PE=2_SV=1|||3e-145 (30960-455_5_ORF2)	30960-455_5_ORF2 [4]	32 kDa	1	-0.74			mapped	D8RUM6	745	D8RUM6_SELML	3.10074e-160	tr|D8RUM6|D8RUM6_SELML	30960-455_5_ORF2	sp|Q9SCM3|RS24_ARATH	Q9SCM3	RS24_ARATH	2.77043e-142
Scaffold	29332-467_4_ORF2	418	Cluster of >sp|Q42533|BCCP1_ARATH_Biotin_carboxyl_carrier_protein_of_acetyl-CoA_carboxylase_1,_chloroplastic_OS=Arabidopsis_thaliana_GN=BCCP1_PE=1_SV=2|||2e-65 (29332-467_4_ORF2)	29332-467_4_ORF2 [5]	33 kDa	1	-0.74			mapped	D8QX53	746	D8QX53_SELML	1.25711e-34	tr|D8QX53|D8QX53_SELML	29332-467_4_ORF2	sp|Q42533|BCCP1_ARATH	Q42533	BCCP1_ARATH	5.66746e-62
Scaffold	27236-483_5_ORF1	609	>sp|Q55512|DHAS_SYNY3_Aspartate-semialdehyde_dehydrogenase_OS=Synechocystis_sp._(strain_PCC_6803_/_Kazusa)_GN=asd_PE=3_SV=2|||6e-127	27236-483_5_ORF1	44 kDa	1	-0.74			mapped	D8RAY0	747	D8RAY0_SELML	0	tr|D8RAY0|D8RAY0_SELML	27236-483_5_ORF1	tr|Q8VYI4|Q8VYI4_ARATH	Q8VYI4	Q8VYI4_ARATH	0
Scaffold	270889-86_2_ORF2	965	>sp|Q9SSG3|HIPL1_ARATH_HIPL1_protein_OS=Arabidopsis_thaliana_GN=HIPL1_PE=1_SV=2|||0	270889-86_2_ORF2 (+1)	77 kDa	1	-0.74			mapped	D8RMA8	748	D8RMA8_SELML	0	tr|D8RMA8|D8RMA8_SELML	270889-86_2_ORF2	sp|Q9SSG3|HIPL1_ARATH	Q9SSG3	HIPL1_ARATH	0
Scaffold	265051-90_5_ORF1	353	>sp|B5YHE5|LEUD_THEYD_3-isopropylmalate_dehydratase_small_subunit_OS=Thermodesulfovibrio_yellowstonii_(strain_ATCC_51303_/_DSM_11347_/_YP87)_GN=leuD_PE=3_SV=1|||6e-38	265051-90_5_ORF1	30 kDa	1	-0.74			mapped	D8SLS4	749	D8SLS4_SELML	1.05814e-96	tr|D8SLS4|D8SLS4_SELML	265051-90_5_ORF1	sp|Q9ZW85|LEUD3_ARATH	Q9ZW85	LEUD3_ARATH	1.0825e-87
Scaffold	250817-99_2_ORF2	451	>sp|P95649|CBBY_RHOSH_Protein_CbbY_OS=Rhodobacter_sphaeroides_GN=cbbY_PE=3_SV=1|||6e-51	250817-99_2_ORF2	35 kDa	1	-0.74			mapped	D8QMI5	750	D8QMI5_SELML	6.15727e-121	tr|D8QMI5|D8QMI5_SELML	250817-99_2_ORF2	sp|Q94K71|CBBY_ARATH	Q94K71	CBBY_ARATH	6.24414e-131
Scaffold	248569-101_3_ORF1	348	Cluster of >sp|P92985|RBP1C_ARATH_Ran-binding_protein_1_homolog_c_OS=Arabidopsis_thaliana_GN=RANBP1C_PE=2_SV=1|||2e-76 (248569-101_3_ORF1)	248569-101_3_ORF1 [3]	30 kDa	1	-0.74			mapped	D8QU73	751	D8QU73_SELML	2.58498e-63	tr|D8QU73|D8QU73_SELML	248569-101_3_ORF1	sp|P92985|RBP1C_ARATH	P92985	RBP1C_ARATH	5.50198e-73
Scaffold	167311-170_6_ORF2	205	Cluster of >sp|Q9LEV3|CBSX3_ARATH_CBS_domain-containing_protein_CBSX3,_mitochondrial_OS=Arabidopsis_thaliana_GN=CBSX3_PE=1_SV=1|||7e-108 (167311-170_6_ORF2)	167311-170_6_ORF2 [2]	23 kDa	1	-0.74			mapped	D8RT33	752	D8RT33_SELML	2.38777e-100	tr|D8RT33|D8RT33_SELML	167311-170_6_ORF2	sp|Q9LEV3|CBSX3_ARATH	Q9LEV3	CBSX3_ARATH	1.18105e-104
Scaffold	156424-186_2_ORF1	301	>sp|P49332|GSTXC_TOBAC_Probable_glutathione_S-transferase_parC_OS=Nicotiana_tabacum_GN=PARC_PE=2_SV=1|||1e-74	156424-186_2_ORF1	28 kDa	1	-0.74			mapped	D8SFL1	753	D8SFL1_SELML	3.67638e-77	tr|D8SFL1|D8SFL1_SELML	156424-186_2_ORF1	sp|Q8L7C9|GSTUK_ARATH	Q8L7C9	GSTUK_ARATH	5.14492e-69
Scaffold	144148-203_5_ORF2	627	>sp|Q9SMZ2|PP347_ARATH_Pentatricopeptide_repeat-containing_protein_At4g33170_OS=Arabidopsis_thaliana_GN=PCMP-H53_PE=2_SV=1|||4e-56	144148-203_5_ORF2	45 kDa	1	-0.74			mapped	D8TEG8	754	D8TEG8_SELML	1.10783e-57	tr|D8TEG8|D8TEG8_SELML	144148-203_5_ORF2	sp|Q9SMZ2|PP347_ARATH	Q9SMZ2	PP347_ARATH	1.89435e-52
Scaffold	1422-1543_1_ORF2	926	Cluster of >sp|Q08636|NTPA_ENTHA_V-type_sodium_ATPase_catalytic_subunit_A_OS=Enterococcus_hirae_(strain_ATCC_9790_/_DSM_20160_/_JCM_8729_/_LMG_6399_/_NBRC_3181_/_NCIMB_6459_/_NCDO_1258)_GN=ntpA_PE=1_SV=1|||0 (1422-1543_1_ORF2)	1422-1543_1_ORF2 [2]	69 kDa	1	-0.74			mapped	D8RAI7	755	D8RAI7_SELML	0	tr|D8RAI7|D8RAI7_SELML	1422-1543_1_ORF2	sp|O23654|VATA_ARATH	O23654	VATA_ARATH	0
Scaffold	12493-682_6_ORF2	892	>sp|Q00612|G6PD1_MOUSE_Glucose-6-phosphate_1-dehydrogenase_X_OS=Mus_musculus_GN=G6pdx_PE=1_SV=3|||0	12493-682_6_ORF2 (+1)	65 kDa	1	-0.74			mapped	D8S287	756	D8S287_SELML	0	tr|D8S287|D8S287_SELML	12493-682_6_ORF2	sp|Q9FJI5|G6PD6_ARATH	Q9FJI5	G6PD6_ARATH	0
Scaffold	1033-1657_6_ORF2	794	>sp|P93033|FUM1_ARATH_Fumarate_hydratase_1,_mitochondrial_OS=Arabidopsis_thaliana_GN=FUM1_PE=1_SV=2|||0	1033-1657_6_ORF2 (+3)	56 kDa	1	-0.74			notMapped		757				1033-1657_6_ORF2	sp|F4IFC5|SYTM2_ARATH	F4IFC5	SYTM2_ARATH	0
Scaffold	85164-272_6_ORF2	345	>sp|P49204|RS42_ARATH_40S_ribosomal_protein_S4-2_OS=Arabidopsis_thaliana_GN=RPS4B_PE=2_SV=4|||1e-167	85164-272_6_ORF2	30 kDa	1	-0.77			mapped	D8RMP7	758	D8RMP7_SELML	2.61189e-164	tr|D8RMP7|D8RMP7_SELML	85164-272_6_ORF2	sp|Q8VYK6|RS43_ARATH	Q8VYK6	RS43_ARATH	9.27673e-165
Scaffold	10791-728_3_ORF2	158	Cluster of >sp|O65569|RS112_ARATH_40S_ribosomal_protein_S11-2_OS=Arabidopsis_thaliana_GN=RPS11B_PE=2_SV=2|||2e-87 (10791-728_3_ORF2)	10791-728_3_ORF2 [2]	21 kDa	1	-0.77			mapped	D8SHL8	759	D8SHL8_SELML	1.61838e-86	tr|D8SHL8|D8SHL8_SELML	10791-728_3_ORF2	sp|O65569|RS112_ARATH	O65569	RS112_ARATH	5.16969e-84
Scaffold	40155-402_5_ORF3	62	>sp|Q5EF31|PROF_CROSA_Profilin_OS=Crocus_sativus_PE=1_SV=1|||9e-65	40155-402_5_ORF3	14 kDa	1	-0.81			mapped	D8RML7	760	D8RML7_SELML	5.8776e-64	tr|D8RML7|D8RML7_SELML	40155-402_5_ORF3	sp|Q38905|PROF4_ARATH	Q38905	PROF4_ARATH	8.49316e-59
Scaffold	234337-110_2_ORF2	486	>sp|P28475|S6PD_MALDO_NADP-dependent_D-sorbitol-6-phosphate_dehydrogenase_OS=Malus_domestica_GN=S6PDH_PE=2_SV=1|||2e-163	234337-110_2_ORF2	37 kDa	1	-0.81			mapped	D8RE61	761	D8RE61_SELML	2.28306e-173	tr|D8RE61|D8RE61_SELML	234337-110_2_ORF2	tr|Q9SJV2|Q9SJV2_ARATH	Q9SJV2	Q9SJV2_ARATH	2.51264e-180
Scaffold	14065-645_3_ORF2	788	Cluster of >sp|Q9C5U8|HISX_ARATH_Histidinol_dehydrogenase,_chloroplastic_OS=Arabidopsis_thaliana_GN=HDH_PE=2_SV=1|||0 (14065-645_3_ORF2)	14065-645_3_ORF2 [4]	55 kDa	1	-0.81			mapped	D8RLE5	763	D8RLE5_SELML	0	tr|D8RLE5|D8RLE5_SELML	14065-645_3_ORF2	sp|Q9C5U8|HIS8_ARATH	Q9C5U8	HIS8_ARATH	0
Scaffold	70427-301_2_ORF2	340	>sp|Q9C8S6|Y1322_ARATH_C2_domain-containing_protein_At1g63220_OS=Arabidopsis_thaliana_GN=At1g63220_PE=1_SV=1|||6e-32	70427-301_2_ORF2	30 kDa	1	-0.83			mapped	D8RPH2	764	D8RPH2_SELML	6.44461e-26	tr|D8RPH2|D8RPH2_SELML	70427-301_2_ORF2	sp|Q9C8S6|PP16B_ARATH	Q9C8S6	PP16B_ARATH	9.9838e-28
Scaffold	tr|C1MUX5|C1MUX5_MICPC	596	Putative uncharacterized protein GAPDH_1 OS=Micromonas pusilla (strain CCMP1545) GN=GAPDH_1 PE=3 SV=1	tr|C1MUX5|C1MUX5_MICPC	43 kDa	1	-0.85			mapped	D8RYE0	765	D8RYE0_SELML	5.95174e-177	tr|D8RYE0|D8RYE0_SELML	tr|C1MUX5|C1MUX5_MICPC	sp|P25858|G3PC1_ARATH	P25858	G3PC1_ARATH	2.56004e-174
Scaffold	sp|O23894|PRS6A_BRACM	667	Cluster of 26S protease regulatory subunit 6A homolog OS=Brassica campestris GN=TBP1 PE=2 SV=1 (sp|O23894|PRS6A_BRACM)	sp|O23894|PRS6A_BRACM [6]	47 kDa	1	-0.85			notMapped		766				sp|O23894|PRS6A_BRACM	sp|Q9ASR1|EF2_ARATH	Q9ASR1	EF2_ARATH	0
Scaffold	29489-466_3_ORF1	1044	Cluster of >sp|P53620|COPG1_BOVIN_Coatomer_subunit_gamma-1_OS=Bos_taurus_GN=COPG1_PE=1_SV=1|||0 (29489-466_3_ORF1)	29489-466_3_ORF1 [7]	103 kDa	1	-0.85			mapped	D8SJW9	767	D8SJW9_SELML	0	tr|D8SJW9|D8SJW9_SELML	29489-466_3_ORF1	sp|Q0WW26|COPG_ARATH	Q0WW26	COPG_ARATH	0
Scaffold	276149-82_4_ORF2	278	>sp|Q6BMK0|G3P_DEBHA_Glyceraldehyde-3-phosphate_dehydrogenase_OS=Debaryomyces_hansenii_(strain_ATCC_36239_/_CBS_767_/_JCM_1990_/_NBRC_0083_/_IGC_2968)_GN=GPD_PE=3_SV=1|||3e-64	276149-82_4_ORF2	27 kDa	1	-0.85			mapped	D8SHZ3	768	D8SHZ3_SELML	5.48193e-79	tr|D8SHZ3|D8SHZ3_SELML	276149-82_4_ORF2	sp|Q5E924|G3PP2_ARATH	Q5E924	G3PP2_ARATH	5.30096e-78
Scaffold	ZZ_FGCZCont0203	786	Cluster of gi|109048|pir||S22025 keratin type II, KII-9, hair - sheep gi|1308 (X6 (ZZ_FGCZCont0203)	ZZ_FGCZCont0203 [18]	55 kDa	1	-0.87			notMapped		769				ZZ_FGCZCont0203	tr|Q8H0S3|Q8H0S3_ARATH	Q8H0S3	Q8H0S3_ARATH	0
Scaffold	69882-302_6_ORF2	1036	>sp|O23647|GLGB1_ARATH_1,4-alpha-glucan-branching_enzyme_2-1,_chloroplastic/amyloplastic_OS=Arabidopsis_thaliana_GN=SBE2.1_PE=1_SV=1|||0	69882-302_6_ORF2	99 kDa	1	-0.87			mapped	D8QQC2	770	D8QQC2_SELML	0	tr|D8QQC2|D8QQC2_SELML	69882-302_6_ORF2	sp|Q9LZS3|GLGB2_ARATH	Q9LZS3	GLGB2_ARATH	0
Scaffold	170237-166_5_ORF2	944	Cluster of no_acceptable_match|||NA (170237-166_5_ORF2)	170237-166_5_ORF2 [3]	72 kDa	1	-0.87			mapped	D8R0Q3	771	D8R0Q3_SELML	0	tr|D8R0Q3|D8R0Q3_SELML	170237-166_5_ORF2	sp|Q9SCY0|PGMP_ARATH	Q9SCY0	PGMP_ARATH	0
Scaffold	160515-179_2_ORF2	687	>sp|Q43314|DHE1_ARATH_Glutamate_dehydrogenase_1_OS=Arabidopsis_thaliana_GN=GDH1_PE=1_SV=1|||0	160515-179_2_ORF2	49 kDa	1	-0.87			mapped	D8TB19	772	D8TB19_SELML	0	tr|D8TB19|D8TB19_SELML	160515-179_2_ORF2	sp|Q43314|DHE1_ARATH	Q43314	DHE1_ARATH	0
Scaffold	195-2609_5_ORF2	219	Cluster of >sp|Q41932|PSBQ2_ARATH_Oxygen-evolving_enhancer_protein_3-2,_chloroplastic_OS=Arabidopsis_thaliana_GN=PSBQ2_PE=1_SV=2|||1e-80 (195-2609_5_ORF2)	195-2609_5_ORF2 [8]	24 kDa	1	-0.88			mapped	D8S1M9	773	D8S1M9_SELML	2.72723e-52	tr|D8S1M9|D8S1M9_SELML	195-2609_5_ORF2	sp|Q41932|PSBQ2_ARATH	Q41932	PSBQ2_ARATH	3.05074e-77
Scaffold	166151-172_2_ORF1	359	no_acceptable_match|||NA	166151-172_2_ORF1 (+1)	31 kDa	1	-0.89			mapped	D8RM75	775	D8RM75_SELML	7.2342e-116	tr|D8RM75|D8RM75_SELML	166151-172_2_ORF1	tr|B6EUA5|B6EUA5_ARATH	B6EUA5	B6EUA5_ARATH	2.60355e-118
Scaffold	93977-258_2_ORF1	793	>sp|P48641|GSHRC_ARATH_Glutathione_reductase,_cytosolic_OS=Arabidopsis_thaliana_GN=At3g24170_PE=2_SV=1|||0	93977-258_2_ORF1	56 kDa	1	-0.91			mapped	D8QML3	776	D8QML3_SELML	0	tr|D8QML3|D8QML3_SELML	93977-258_2_ORF1	sp|P48641|GSHRC_ARATH	P48641	GSHRC_ARATH	0
Scaffold	187068-149_1_ORF2	761	Cluster of >sp|P92947|MDARP_ARATH_Monodehydroascorbate_reductase,_chloroplastic_OS=Arabidopsis_thaliana_GN=At1g63940_PE=2_SV=3|||0 (187068-149_1_ORF2)	187068-149_1_ORF2 [11]	53 kDa	1	-0.92			mapped	D8RD19	777	D8RD19_SELML	0	tr|D8RD19|D8RD19_SELML	187068-149_1_ORF2	sp|P92947|MDAR_ARATH	P92947	MDAR_ARATH	0
Scaffold	279641-80_3_ORF1	527	>sp|O81155|CYSKP_SOLTU_Cysteine_synthase,_chloroplastic/chromoplastic_OS=Solanum_tuberosum_PE=2_SV=1|||0	279641-80_3_ORF1 (+1)	39 kDa	1	-0.94			mapped	D8RT31	779	D8RT31_SELML	5.86867e-174	tr|D8RT31|D8RT31_SELML	279641-80_3_ORF1	sp|P47998|CYSK1_ARATH	P47998	CYSK1_ARATH	4.18224e-170
Scaffold	261006-92_2_ORF2	1106	Cluster of >sp|Q9SAC6|GWD1_ARATH_Alpha-glucan_water_dikinase_1,_chloroplastic_OS=Arabidopsis_thaliana_GN=GWD1_PE=1_SV=2|||0 (261006-92_2_ORF2)	261006-92_2_ORF2 [8]	166 kDa	1	-0.97			mapped	D8SG17	780	D8SG17_SELML	0	tr|D8SG17|D8SG17_SELML	261006-92_2_ORF2	sp|Q9SAC6|GWD1_ARATH	Q9SAC6	GWD1_ARATH	0
